# Supplementary material for: Sex pheromone biosynthetic pathways are conserved between moths and the butterfly Bicyclus anynana
Source: Nat Commun. 2014 May 27;5:3957. doi: 10.1038/ncomms4957 (PMC4050330; doi:10.1038/ncomms4957)
Supplement: Supplementary Data 1 — Nucleic acid and amino acid sequences corresponding to Danaus plexippus and Heliconius melpomene FAD contigs. [file ncomms4957-s2.txt]

Nucleic acid and amino acid sequences corresponding to Danaus plexippus and Heliconius melpomene FAD contigs

>Dpl-FAD_ctg1-ORF
atgtcctgcgacgagacagaggaatccaagagtgatgatgtctttgagaagctggttgctccgcaggctgcacccaggaa
gtatgagatcatacacagcaacctcctcaccttcagctacggacacctggcggcgttgtatggaacttacttatgcgtta
cagtcgccagttggaagacactgctatttcattttataatcttcgtgttggcggctattggcgtaacggctggagctcac
aggctgtggacccacagagcctataaagctaagctgcctcttcagattattctgatgctgatgaacacgctagccttcca
gaacactgtcatagattgggtcaagaagcataggttgcatcacagatacagtgacacggatgcggatccccacaacgcca
ccagaggcttcttctattcccacgtcggctggttgctggtgaaacgacacgaggaggtcaggaggagggagaaattaatt
gacatgtcggatatatatgacaaccccgtgcttacgttccagaaaaagtacgcagtaccgttcataggtacattgacctt
cgtcctacccacactcataccaatgtatttctttggggagaccttctggaccgcgtggcacctcacagtcctgaggtaca
tacttaatctgaatggcacattccttgtgaacagtgctgcacacatgttcggcaacaagccctacgaagagcacataaaa
ccatcgcagaacctgttcgtgtcgttcgtcagttttggcgagggattccacaattaccaccacgtgttcccatgggatta
tagaacagccgagttggggaacaattacctaaatctcaccacaaagttcattgacttcttcgcttggctcggatgggcct
acgatcgaaaaactatcccggatgatttgatcaggtcgaggtcaaagaggaccggggacggaacgaactcctggggcttc
agcaagacagaataa

>Dpl-FAD_ctg2-ORF
atgcctccacaaggccagcaatcggaatcgtgggtgctgaatgagacggatttaaacaaagacgccgacacaccgatcgt
cccaccctccgctgagaaaagaaaacttcaaatagtctggcgaaatgtgatacttttcgcattattacacataggaggag
tatacggcgcctatctgtttttcacacaggctatgtggtcgactagattatttgctgttgtcctatatttatgttccgga
ttgggcataacggccggtgcacacagactctgggctcacaaatcgtacaaagcaaggctccctctacgaatgctattgac
actcttcaacacaatcgcatttcaggattccgtaatagactgggcccgtgaccatcgcatgcatcacaaatactccgaaa
ctgacgctgatcctcacaacgcgacccgaggattcttcttctctcatgttggatggctgcttgtcaggaagcatccagag
ataaaagctaagggccatacgatcgacatgagtgaccttaaatctgatcctgttctgcgattccagaagagacactacct
tctactaatgcctctagcctgcttcattctgccaacttacattcccactctgtggggtgaaacattatggaatgcgtatt
tcgtgtgcgctatatttagatacgtatacgtcttgaacgtaacttggctggtaaactctgcagctcacaaatggggcgac
aaaccatacgacaagaacataaacccagtagaaactaaaccggtttcgttggtcgtactgggagaaggctttcacaacta
ccaccataccttcccatgggactacaagaccgctgaattaggacattaccagctgaacttttcgaagctctttatcgact
tcatggcaacaattggttgggcctacgatcttaagacggtatcaactgacgtcattgagaagcgtgtgaaaagaactggc
gacggttctcacaaagaatggggtcaggaaattaaggagaaaattagtcaggaataa

>Dpl-FAD_ctg3-ORF
atggcacctaattcgagtgacgccaatggggtgttatttgaatcggatgcagccacaccagacttggctcttcctaacac
tccaatccaacaagcagatagttacccaagaaaatatgtgtggagaaatatcatcgcatttgcatatttgcacatagctg
cattatatggcggatatctcttcctattctctgcgaaatggcaaacaaatatttttgcttacatcctgtatgttatgtct
gggctgggtatcacggcgggtgctcatagactctgggcccataagtcatacaaagctaaatggccattacgtgttatact
tgtaattttcaacactttggcattccaggattctgccattgactgggctcgcgatcatcgcatgcaccacaagtattccg
aaacggatgccgatcctcataacgcgacacgcggcttcttcttctcacatatcggctggctgctggtgaggaaacatccc
gagctcaagaggaaaggcaaaggtctagacctgagcgatctatacgctgatccaatactgcgtttccagaagaagtacta
cctcctcctaatgccaatcagctgtttcatcctgccgacgattatcccggtctatctgtggggggagacgtggacgaacg
gttacttcgtggcggccatgttccgttacgcgttcatcttgaacgtgacctggttggtaaattccgccgcccacaaatgg
ggcgataagccctacgacaaaaacatccagccctccgaaaacatgtcagtgtcactgttcgctctgggcgaaggattcca
caattaccaccacacattcccgtgggattacaaaaccgctgagctgggcaacaacaggctgaatttcactactaccttca
taaatttcttcgccaaaatcggctgggcctacgacctgaaaaccgtttctgacgagatcgtcaagcaacgggtcaaccgt
actggcgatggaagccatcatttatggggatggggggataaagaccattccaaggaggaaatcagggccgccataagaat
caatcctacggatgataaagaggaataa

>Dpl-FAD_ctg4-ORF
atgcctcctcaagccgaccctactccgagtggagtgctatttgaaaccgacacccaaactccagacctaggtcttgataa
agatgtatcgattttaaagaaagccagacctaggaaatatgaatacgtttggtttaatattatgtggttcttattcttac
acgtcgcatccgcttacggtatttatttagttttcacttccgcaaaatggcagactaatgtttttgcattccttgtacat
ctttgttgcgctattggtattggcgccggatctcataggctgtggacacatcgaagttttaaagcaaaaactcctcttcg
cattcttcttatgatttggcagactatgggtttccaagactgtatatttgaatgggctcgggaccatcgtactcatcaca
agtacgcagacacggatgctgatcctcataacgctgagcgtggtcttttctactcacacatgggctggctttgtgttaag
aaatccccagaagtattagaaggtggacgccgcatagaacttaaagacctctacgacgatccagtcgtaatgttccagaa
aaggcattacttgaaaatgatgccaatcctgtgcttcgtgtttccgactatcattcctgtgtatttctggaacgagacgt
ggttgaacgctttcctaatccccacaattctgcggtacacgtgcggcattaatatagtgtggagcgtaaacagttttgct
cacgtctttggctaccgaccatatgacaagtcgttgaacccacgagagaacatcgcagtatggatgttctgtgtagaagg
ctttcataattatcaccacactttcccctgggactaccgcgcgactgaacacccgatacttaatatgctgactcccacaa
tcatgttcattgaccttatggctaagctgggacaagcttacgatctgaaaacggtaacaccagaaataatcaaacaaaga
gctcaacgcactggcgacggtacacatcatctgtggggttgggatgatcccgaatttactgagaaaatgaagttacgcta
cggaataacaaattccgagagaaaaacagcgtaa

>Dpl-FAD_ctg5-ORF
atgagacaaaaaactaaacacagtatagctgatcagttaaatgaagatattattgataacaaaagtgacagtgattttgat
ttaatgaaatatgaagctctagaatttaaaccacgaattaaatggccggatttattagttcagctgtgcttacattcgaca
acagtttatggcttctacctcatactagttaatcgagtgaaattatatactatattatttgttttttttactatatacacat
cgggcttcggtattacagccggcgtgcacaggctgtggtcgcacagagcgtacaaagcgaatctgcctttaagaattttact
cgcactgctattcactgtcactggacagcgcgatatttatacatgggccttggatca
tcgggttcatcataagtacactgaaaccgtggcggatcctcacgacgtgagacgtgggttctggttcgctcacgttggct
ggctggtgctgaccccccaccctgccgttgaagatcgaaggatctcattgagaaaaacgtcgctggacttgctcgctgat
ccagttgttagatggcagaaaatattttttattccattatttgtactactgaatgtcttcctaccgatcgctattcctgt
ttatttttggcacgagagctacatcaacagtttcgtgttgagcttcgttacgagattcacaatcacgctgaacattgcct
acagcgtgaacagtttcgctcacatgtggggaaataaaccttacgacagattcataaaatctgtggagaacagaatagtc
agtttggcagctttgggcgaggggtggcacaattaccaccacgtgttcccctgggactatcggacttcggaactaggaat
gattaatatatccacaaccttcatagatgcgttcgcaaaaattggatgggcttatgatctgaaagtagctacgaatgaga
tgataaggaaccgagcgagacggaatggtgatagaagtctgcgacatcttgaggaaccagatccgagtgtctcatccgaa
tag

>Dpl-FAD_ctg6-ORF

atggaaaacattaatctcaaacatttgccgcccataagtgaaacgttccgggcgtttgaaaagagtctcggttttaaaaat
gacataaaatggacgagtgcgattctgctgacactttaccatatcgctgctgtatactggtgctaccattacgctttgcca
gtcaaaatgcaaacagttatattcg
ctgcaataatgtacgtagcaacgggttttggtataacaggaggagctcataggttgtggacgcacaagtcttataaagca
actttacctctgaaactctttctcttaatgtgtttcgctagcgccggacagaattcgttagagcaatgggtacgtgatca
ccgtcttcatcataagcatagtgatactaacgccgacccccataacgcgaatcgaggacttttcttttcacatataggct
ggttaatgatgaagaaaaataaagaggttatcataagaggaaaacaaatggatatgactgatattcatgaagatccaata
ctcatattttataacaaacattttgcatacttcagattgctgttttgcttcgttctacctttcatgatcaacgtttacat
tttaaaagaatcgtggcagtgtactatcgcatggcagtggtttattcgtttcctgagtatgtttcactctgaattgaccg
tcaattctcttgcacacgcctacggatataggccctataataagaatatagttccacgtgaaaatcgattcgttgcaacg
tgcactcttggagaaggttggcacaattaccatcacgcttttcctttcgactataaggcggctgagcattttgatctctt
taattggggcacattattcattcaggcctttgaaaaattagggttggcttacggtttacgtatggcaacaccggaaatga
ttagtaacctctctaagagattaggtgaaaatgcacagtga

>Dpl-FAD_ctg7-ORF
atgggatttattacaccaataagatggacaaatgcaattttaatatcctcatttcatatcatggctgtaattacattccttta
cacattttcctctgggatggtaccgacgctggaaactgtatttttcggtttcctgtgtgggtggatcggtggatttggtgtca
ccgctggagcacatcgatattggacccaccgagcttacaaggccaagataccactgcaaattatacttataattgcgtattcc
gtggccggtcagaacagtataccaaactgggttcgagaccatcgcgtccaccacaaaatgtcagaaacgtcagcggatcctca
cgacgctaacagaggtttcttcttctcccacgtcggctggctgatgatgaagaagcatcctgacgtcgttaaagaagggaaaa
aaatagatatgagtgatatattagaggatcctctcgtcaggtttcatacaaaatatttcaatacgtttaaaattctattttgt
ttcgtgataccaatactgattccaacgtatatgtggaaggaaacattattcatatctgtcactgcgagtctggtacggtatat
gagtaacctgaactgcacttgggctgtaaatagcgtcgcacatatttggggtcagaaaccttatgacatcaatattaccccggt
ggaaaattggaaagtgtctatcgtggccatgggcgaaggctggcacaattatcaccatacgtttccatgggactataaagcatct
gaactggcttactttataaatgtgacgacatttttgattgatatctttggtaaaatcggttgggcctatgattttaaagtagctt
caccagccttagtgaaagcagtgattagaaaacgaggaccaaggttttga

>Dpl-FAD_ctg8-ORF
atgacagtcaatacggatatattgcatccaaatcattataacacagatgtaaaaatatcgaaacaaccgaatagtaattt
cgacaatgatattattaaaaacattggaactgattattcatataaacatcaagtagtctggaaaaatgctatcggatttt
ttattttacatttattaggaatttgggggcatttgatagtattcactggcggcatttactggcaaacgtttatgtggact
tcattacttctattcacaagtacagaaggtatcaccattggagcacatagactatggtcacacagaacatttaaagcaac
gcctttactaaagaccattttaatgatattccaaactcttgctggacagaactcaattttcacttggtgtcgagaccacc
gtctacatcatcgctactcagacacggatgcggatccccataacgcaaaaagaggatttttttttagccatattggatgg
ctcctatgcaagaagcacccatatgtaaaggaattaggaaaaagaattgatatgagtgacctacaaaatgactggatgat
aatggcacaaaaaaaatattactactacctatatttaatatttgctgtgataatccctgtctcagtaccatactattatt
tcggagaatccctaaagaattcgctgttggtatgttacttcgccagatatgtttttcaattaaatggaacttggttagtt
aatagtgccgctcatctctatggaacacgaccatatgataagaaacttcaacccgttgagtcttggttcgtctcgtttat
aagttttggtgagggttggcataactatcaccatgcattcccttgggactacaaagctgctgagctatctatgcatttca
atcaatcagctaaatttataaggatctttgaaaaattaggactggcttatgatttgaaaacagcatcgccagaaatggta
tataattttgaaatgttttaa

> Dpl-FAD-ctg9-ORF
atgactgcatccgcttttctacacgatccaatgcatcaaaaaaacataggagaattatctcaattggacccaccgagacaaa
gaagagattatgaatggcaaattgtatggcggaatgttttggcgttcgtctatctgcatatggcaactttgtatggaatata
cctgatattaatcggcaaaacaaaaattctcacattaatatttgctgtgactatctcggcgatgtcagccatgggtgtgaca
gcaggcgctcatcgtctttgggctcatcgggcgtacaaagctcgatggcctctcagaatcttccttgctgtcatgcagacca
tggctttccagaatcatatatacgaatgggttcgagatcatagagttcatcataaattcactgaaaccgatgccgatcctcat
aacgctaaaagaggtttcttcttttcccatatgggctggctcatggtacgaaaacataaagcagtcttcgaaaaaggagcatct
gttgatatgtcagacttagaaaaagaccccattgtaatgtttcagaaaaagacatatttagtgctaatgcctttactctgcttc
gttgtgcccgcgtggttaccagtagttttgtggaacgaaaatccctgggtgtcgtggtacgtggcttccatgctacgctatact
atatctctgcattttacctggctcgtcaactccgcagcccatatttggggaaatcgaccatacgaccaatatataggtgccacc
gataacaaagctgttgcaatttgtgcttttggtgagggttggcacaactatcatcatgtcttcccttgggattacaaggctgct
gagcttggaaactatagtacaaacttgtccacagctctcatagactttgccgctaagtatggtttagcatatgatcttaagact
gtgtctattgagatgatacgcaagcgagtttcaaggacaggagatggatcgcatcccctgagcagtaagaaagagtcgttaaacc
aacatgaccatcaccaccctgagaatccagtgtggggttggggtgacgaagacatgactgaagaagagaaaaagctagcagaaat
tgcccataaactaaattaa

> Dpl-FAD-ctg10-ORF
atggaagcatcaccagccgcctccgacgtggaaaaacttagtaaattaagggaagctaactggccaccagtgcttttcttcatttatattcacatactatcctttttcggattatggctccttttcgtcgaagcaaagttaatgacgatattgtttttggttttccttgtgtcagtgggactcctgggaatgactacaggtgctcatagactatgggcgcatcggacatatgaagccaacagtgcgcttagaattgcattgatgctcttccaaactctcgctggaataggacctatatacgactgggttcagtaccataggctacaccacgcctacttcaagactgagtcggatccttataatcccaaaaacggattcctacatgcccatttcttcacacgtcttcagaaacttagtcctaaaatgacggcattgaaagatgcaattgacatgtccgaccttcaaaatgatggaatcgtaatgttccaacaaaggttttattgggttttatatggaattatctttctactattgccattgaacgctccgatggaatattgggatgagtccattttgtctacatttttcatcatcggcatactcagatacgccttcattctccacggctcctggttgattgaaagcggggtctgtgtatggggattacaggaaggagaaaagtacccgccagattccaatacagtgttcatattaaatagaacattctggccagaataccactacatttatcctcaagattataaatctggtgaatacggaacttatggctccgggtgttcaaccgcttttatacgaatgttcgctgtaatgggattagctaaagatcttcgcactttagaatcagccacattgcaaaaagctctcgcggaatatgcgaggacgaaacaacccttagatgtttgttttaaaaacgctttaaataaccaagttctacctgaagaacattatttaaaacgtgattaa

>Hmel-FAD-ctg0-ORF
atgtcaccatacatagaaagcacgacaacgacgaccacagaagaaccattagtcgaccactacgagaagctcgtagcacc
acaggcagacaataggaaatatgagatcgtatatcaaaatttgataactttcggttatggtcacgccgcggcgctgtacg
ggttgtacctagcatgtaccagtgcaacttggagtactataatatttcattacatattatttgcggccgcatcaataggc
ataacggctggtgcccatcgtctgtggactcacagggcgtataaagctaaaatgcccttgcaaataatacttctggtgat
gaatagcttggctttccaaaacactgccatcacttgggtacgggaccatcggttacaccataggtatagcgatacagatg
cggacccccacaacgcgacaagaggtttcttcttttcacacatgggctggttgcttgtgagaaaacatcccgaggttaaa
cgccgcggcaagttcatagacatgtcggatatttacgcaaatcccgttctgacgtttcagaagaaatacgcactaccatt
catcggaacaatatgcttcgtgctaccaacaataattcccatgtacttctggggggagactttaagcaccgcttggcatc
tggcggttctgagatacgtatgcaacctccacaacgcattcttagtgaacagcgccgcccacatgtggggcaacaagccc
tacgacaagagtattcaaccagcccagaacttggcagtctccatcttagcatttggggaaggcttccacaactaccacca
cgtgttcccgtgggactataaaacggcagaattggggaacaactatttgaatgcaaccacgtattttatagatttttttt
cgcgtttaggatgggcatacgacttgaaaagcgtttcggaagatcatatacagtctaggtccagccgctgtggggacggc
agcgatagttgggggcttaaaagctaa

>Hmel-FAD-ctg1-ORF
atgtcaccttgtacaggaaccctaataggcacaacaacagaagaaccattagtcgatcattacgagaagctcattgcacc
acaggcggaaccaaggaaatatgacatcgtgtacgaaagtgtggtaacggtagtttatttgcacgccgcggcgttatacg
ggctataccttgcatgttccactgctacttggagtactttaatttttcataacatattatttgcgctcgcaacattaggt
gtaacggctggtgcccatcgattgtggactcacagagcgtataaagctaaaatgcctttgcaattaatacttatagtatt
gaacagcttagcttaccaatacactgctattacttggatacgagaccatcgtttacaccataggtacagcgatacagacg
cggatccccacaacgcgacgcgaggatttttcttctctcacatgggctggatacttgtgagaaaacattctgaggttaaa
cgccgcggcaagttcattgacatgtcggatgtttacgcgaatcccgttctgagatttcaaaagaagtacgcactaccatt
catcggaacaatatgcttcgtgctaccaacaatcgtcccgatttacttctggggggagagtttaaacactgcgtggcacc
tggccatactacgatacgtttgcaacctccataacacctgcttcgtgaacagcttggctcatttgtggggcaacaagccc
tacgacaagagtatcaaaccatctgagaacttagttatttctttcttaacacttggggaaggttttcacaactaccacca
tgtcttcccttgggactataaaacgggagaattagggaataactttttgaacgtaactacatattttatagattttttcg
cgtggttaggatgggcatatgacttaaaaagtgtttcggaagaacatattcaatctagatccagtcgatgtggggacggc
agcaatagttggggtattaaaggttattag

>Hmel-FAD-ctg2-ORF
atgcctcctcaagatcaacagacgggatcgtgggtgctgtatgaaaaagatttaaataaaaacgcctcaacctctgtccc
tcccacagctgaaaaacgaaagtggcaaatcgtatggagaaacgtaatactattcttgttacttcacatcgggggagtgt
acggcgcttacttgttcttaatgaaagccatgtgggccacccgtatatttgcggtagtactctacttgtgttctggtctt
ggcatcactgcaggcgctcacagattatgggcccacaaatcgtacaaggcaaaattacctctcaggatactattaacaat
tttcaataccattgcatttcaggattctgtgttggattgggcacgtgatcatcgcatgcaccacaaatattcggaaacag
acgctgaccctcataacgcaacacgggggttcttcttttcacacgttggatggctactcgtcaggaagcatcctgaaatc
aaatcaaaaggccacaccattgatatgaatgatctatggtctgatccaattcttcgttttcaaaaaaagtactatatgct
cttgatgccagtggcttgcttcattctgccatcatatattcccaccctgtggggagaatcgttatggaacggatattttg
tagcggccattttccgctacgtgtacgtactaaatgctacatggctagtgaactctgcagcacataagtggggtagcaag
ccctacgataagaacatcaaccctgtcgaaacgaaacccgtctcgctagtggttctcggtgaaggtttccacaattacca
ccatacatttccttgggattacaaaacggctgaattaggagattattcatttaatttttctaaactatttattgatggta
tgtctagcattggctgggcttacgatcttaaaactgtatcccgcgaggtcatcgaaaagaggataaagaggacaggcgac
ggttctcatcaagagttcggctacgaggacttatcctcgtcatcagaagataaatttaacaaagaatag

>Hmel-FAD-ctg3-ORF
atggcgcctaattccggagatgcaaacggagttttattcgaatcagatgcagcaacacctgatatggctttgcctataac
tcctatacagcaagcagatcaatatccacgaaaattagtttggagaaatataattgcttttgcatatttacacttagctg
ccttatacggtggatatttgtttctcttttcagctaaatggcaaacagatatatttgcatacatcttgtatgtgatgtct
ggtcttggaataacagcaggtgctcatcgtttatgggctcacaaatcttataaagcaaaatggccacttcgagttatcct
tattatattcaacactttagcattccaggattccgcaatcgactgggcacgcgatcatcgcatgcatcacaagtactcgg
aaacggatgccgacccacacaatgctactagaggcttcttcttctctcatatcgggtggctcctagtcaggaaacatcct
gaactcaagaaaaaaggcaaaggactagatttgagcgatttatacgctgatcccattctccgattccagaaaaaatacta
cttgatcctgatgccaatcgcctgtttcatcctcccgacacttattcctgtttacttgtggggcgagtcctacataaatg
cgtatttcgtggccgccatgtttagatatgcgttcatattgaacgtaacgtggctcgtgaactctgctgctcacaaatgg
ggcgacaaaccctacgataaaaatattcaaccctctgaaaacatctccgtctcggtttttgcgctcggcgaaggcttcca
taactaccaccatacgttcccgtgggactataagacagctgagctgggcaacaacagacttaatttcactacgaatttta
ttaatttcttcgctaaaatcggttgggcatacgatctaaagacagtgtcagatgaaatcgtacagaagagagtgaagcgt
accggtgatggcacccatcatctgtggggatggggtgacaaagaccacgccgctgatgaaaagaatgccgctatccgaat
caaccctaaagaggacaaagatgattag

>Hmel-FAD-ctg4-ORF
atgcctcctctcgtggatccaacgccatctggagttttatttgaaagtgacacacaaacagcggacttgggcttagataa
agacgtaactggtctcaagaaggcagctcccagaaagtatgaatacgtctggttcaatatcttttggttcctattcttac
atgcgagctccgcttacggtatttatttgggccttacgtctgcgaagtggcaaactaatgtttttgcttttgctgtacat
ttaatgtgcgctataggaatcggggctggttcccacagactctggacgcatcgaagttataaagcacgtacacctcttcg
tacacttctcatgatatggcaaactatgggatttcaggactgcatctttgaatgggctcgcgaccatcgcacacaccata
agtacgcagacactgatgctgacccacacaacgcggagcgcgggctgttctactctcacatgggctggctgtgctgtaag
aaaagcccggaagtaattgaaggaggtcgtcgtatagacgtttcagatctctatgacgatccggtagtcatgttccagaa
aagacactacatgaaaatgatgccagtgctttgttttgttttgccaactattattcctgtatacttttggggagaaactt
ggttaaacgcatttttcattccgacaatactacggtacaccattggaataaacgttgtatggagtgtcaacagctttgca
cacaaatatggctacaggccttatgataagtcactgaatccacgagaaaatattgcagtgtggatggtgtgcgtagaagg
cttccacaattaccaccacactttcccctgggactaccgtgcgactgaacaccctattcttaacatgctcacgcccacca
ttatgttcatcgagggtatggcaaagattggacaagcttatgacttaaaagctgtctctcccgacatcattaagcagaga
tctcaacgaaccggtgatggaactcaccatctttggggctgggatgatccagaatttactgaaaaattaaaatcacgata
tggtgttgtaaataaaccagaaagaaaatgcgcttaa

>Hmel-FAD-ctg5-ORF
atgcatttaattaacaaattagaacatattgaaaataacaatacagtattagcacaagaatacagtgataaaataaacgatacagactttaatatatctaattatgaagctgtggaatttaggccgcaaataaagtggcctgacttaatagtgcaagtgatgttacatttagtgtcaatttatggttgctttctcgttattactagtgaagtgagatttctcactacattgtttgcatttgccacaatatacacatccggcttcggtataacagctggcgtgcacaggctttggtctcatagagcctacagagcgcgattgccacttcgaattctactcgccttgcttttcacaattactggacaaaaagatatctacacatgggcattagatcacagggtacatcacaaatattctgagacagtggcggatcctcacgacgtacggagagggttttggtttgcccatgttggctggttggtcttaacgccccatccagctgtagagaacagaaggaaagcactaaaaaaaacttccattgatctcattaatgaccctgttgtgcgattacaaagaagattcttcatacctctttttataatactgaatgtgctggtaccagtgggcgttcctgtatacttttgggaagaagcattactttacagttttgttgtcagcttcgtaacgagatttacaattactttaaatatcgctttctgcgtcaacagctttgcacatatgtggggcaacaagccttatgacagatttataaagccagttgaaaattcagttgtgagtctggccgccttaggagagggttggcataactatcaccacgtgttcccgtgggattacagaacttcagaattgggaagactaaatttatctactaaatttattgacacattcgccaggatcgggtgggcctatgatttaaaagcagcgacatcgacgatgattatcaatagagccaacaaaagtggagatggcagttttgaagaaataccagaaacagatccaagtattactccggaatatacgcattaa


>Hmel-FAD-ctg6-ORF
atggagaaaataaataaaagatcgactctatctctgagtgaaatatttcgatcatttgaaaa
gaatttaggctttaaaaatgatataaaatggacaacggcaattttaatcgttctataccatgtggcagctgtttattggt
gttcactttacacttttccagtgaaatggcaaacggttgtattggccgcaatattttacgtaattaccggctttggcatc
actggtggggcccacagattgtggacgcataaatcgtataaagccacgctgcctctcaagctatttttacttatgtgttt
ttcttgcgctggtcagaattccttagaacaatgggtccgcgaccatcgcgtccaccacaaattcagcgacacagatgcag
accctcacaattccaaccgtggtctgttcttctcacatattggatggttgatgatgaagaaaaatgcccaagtcagaaat
agtggaaaactaattgatatgactgatattactaatgatcctttactcaaattttataacaaatattttagctactttaa
attatttttctgctacgtattaccagtcagtattaatgtatatttgtttggggagtcctggcagtgcgcggtcgcgtggc
agtggttcatacggttcctaagtatgtttcatagtgaactcacagtaaacagcctggctcatgcgtatggctacaagcct
tataacaagaacttaataccaacagaaaatcgtttcgtagcgacatgtactctcggggaaggctggcataattaccatca
cgcgtttccttttgactacaaggctgcggaacacttcgatatgttcaactggtgcaccagatttattcaaggttttgaaa
aactcggttgggcttacgaccttcgtgaggcaactcctgaaatgatcaattctatagcacaaagattaggggatggaact
ccagtacatttcccattaaagtctcaaaacgaattataa

>Hmel-FAD-ctg7-ORF
atgggtttcctaacacctattcgttggacgatggttattacgataacattgtttcatattataacgcttgtaggtttctt
taactctgttttcactgaaggaagattgcctatgtggaaaaccatctattttgcaacatttgttggagtatttggtggatt
cggtgttacgggtggtgttcatcgctattggacgcatcggtcatacaaagcgaaactacccctacagataatactgatgtca
ggatttgctatatcaggccagaataatattttcaattgggtacgtgaccaccgagtccaccacaa
gttatcggaaacttcggcggaccctcacaatgctcaccgtgggttctttttctcgcatgtggggtggctcatgatgaagaagc
accctcatgtcatcagcgaaggcaataaaattgatatgaccgatatattaaatgacacagtcgttcagtttcataccaggtact
ttgtgtggataaagctcttattatgttttctgttaccaacggcaataccaatttatttttggggagaaagtgtagtcgcctcgt
taatcacaacagctgtacggtatatgttgggcctacatatgacttgggcagtcaacagctttgctcatatttggggcaacaaac
cttatgacacgaacataacaccagtggaaaattggaaggtgtcgttcgtagcgatgggtgaaggttggcataattatcatcata
ccttcccttgggattacaaggcagccgagctggcctatttcattaacattacaactatattaatagatttatttgcaactattg
gttgggcatatgacttaaagaaagctgcaccctcgcttataaaagccgttgttaaaagccgtggtcgacaaacgaagaaaatgtcatga

>Hmel-FAD-ctg8-ORF
atgtctcctaattcagtgatagaaagtgaaactcaaaatggatcttccattattgaggacaaaaatattataattacaaa
acgtataggcactgattattcttatcgacatgaaattgtttggaaaaatgcaattggatttttaattttacatatattgg
ctgtttggggattgttcatattgttcactggaggcattagtttaaaaacatatttgtggtcggcattcctgatggtttgt
ggatcagaaggtgtcactattggggcccacagattgttttcacatagatcctttaaagcgactccattattaaaagcggt
tcttctatttttttttacaatgtccggacagaactctgcctacatttggtgtcgagaccatcgacttcaccatcgctact
ccgatacagatgccgacccccacaattccaaaagaggattcttcttcagccacgtcgggtggttgatgtgtaaaaaacat
ccatatgttaagagtttaggaaaacgcatcgatatgagtgacttagaagctgattggatgattatgttccaaaaaaaata
ttattactatttatatgtaatatcagccataatcatccctgtgtgtataccatattactattttggagagtcatttaaga
attctttacttttttgctacttcacacgctatttggcccaattaaacggaacctggcttgtgaacagtgcggcccatctg
tacggaactaggccttatgacaagaaattacagcccgtggagtcatggtttgtgtcgttcataagcttgggtgaaggatg
gcacaattaccaccatactttcccatgggactacaaagctgcggagtggaatatgcatttcaattcatcagcgactttta
taagatggttcgaaaagctgggtttagcatatgatttgaagacggcctcctctaaaatggtacgaagactgatataa


>Danaus_plexippus_FAD_ctg1
MSCDETEESKSDDVFEKLVAPQAAPRKYEIIHSNLLTFSYGHLAALYGTYLCVTVASWKTLLFHFIIFVL
AAIGVTAGAHRLWTHRAYKAKLPLQIILMLMNTLAFQNTVIDWVKKHRLHHRYSDTDADPHNATRGFFYS
HVGWLLVKRHEEVRRREKLIDMSDIYDNPVLTFQKKYAVPFIGTLTFVLPTLIPMYFFGETFWTAWHLTV
LRYILNLNGTFLVNSAAHMFGNKPYEEHIKPSQNLFVSFVSFGEGFHNYHHVFPWDYRTAELGNNYLNLT
TKFIDFFAWLGWAYDRKTIPDDLIRSRSKRTGDGTNSWGFSKTE*

>Danaus_plexippus_FAD_ctg2
MPPQGQQSESWVLNETDLNKDADTPIVPPSAEKRKLQIVWRNVILFALLHIGGVYGAYLFFTQAMWSTR
LFAVVLYLCSGLGITAGAHRLWAHKSYKARLPLRMLLTLFNTIAFQDSVIDWARDHRMHHKYSETDADP
HNATRGFFFSHVGWLLVRKHPEIKAKGHTIDMSDLKSDPVLRFQKRHYLLLMPLACFILPTYIPTLWGE
TLWNAYFVCAIFRYVYVLNVTWLVNSAAHKWGDKPYDKNINPVETKPVSLVVLGEGFHNYHHTFPWDYK
TAELGHYQLNFSKLFIDFMATIGWAYDLKTVSTDVIEKRVKRTGDGSHKEWGQEIKEKISQE*

>Danaus_plexippus_FAD_ctg3_EHJ76461
MAPNSSDANGVLFESDAATPDLALPNTPIQQADSYPRKYVWRNIIAFAYLHIAALYGGYLFLFSAKWQTN
IFAYILYVMSGLGITAGAHRLWAHKSYKAKWPLRVILVIFNTLAFQDSAIDWARDHRMHHKYSETDADPH
NATRGFFFSHIGWLLVRKHPELKRKGKGLDLSDLYADPILRFQKKYYLLLMPISCFILPTIIPVYLWGET
WTNGYFVAAMFRYAFILNVTWLVNSAAHKWGDKPYDKNIQPSENMSVSLFALGEGFHNYHHTFPWDYKTA
ELGNNRLNFTTTFINFFAKIGWAYDLKTVSDEIVKQRVNRTGDGSHHLWGWGDKDHSKEEIRAAIRINPT
DDKEE*

>Danaus_plexippus_FAD_ctg4_EHJ68613 
MPPQADPTPSGVLFETDTQTPDLGLDKDVSILKKARPRKYEYVWFNIMWFLFLHVASAYGIYLV
FTSAKWQTNVFAFLVHLCCAIGIGAGSHRLWTHRSFKAKTPLRILLMIWQTMGFQDCIFEWARD
HRTHHKYADTDADPHNAERGLFYSHMGWLCVKKSPEVLEGGRRIELKDLYDDPVVMFQKRHYLK
MMPILCFVFPTIIPVYFWNETWLNAFLIPTILRYTCGINIVWSVNSFAHVFGYRPYDKSLNPRENI
AVWMFCVEGFHNYHHTFPWDYRATEHPILNMLTPTIMFIDLMAKLGQAYDLKTVTPEIIKQRAQRT
GDGTHHLWGWDDPEFTEKMKLRYGITNSERKTA*

>Danaus_plexippus_FAD_ctg5_EHJ70677
MRQKTKHSIADQLNEDIIDNKSDSDFDLMKYEALEFKPRIKWPDLLVQLCLHSTTVYGFY
LILVNRVKLYTILFVFFTIYTSGFGITAGVHRLWSHRAYKANLPLRILLALLFTVTGQRD
IYTWALDHRVHHKYTETVADPHDVRRGFWFAHVGWLVLTPHPAVEDRRISLRKTSLDLLA
DPVVRWQKIFFIPLFVLLNVFLPIAIPVYFWHESYINSFVLSFVTRFTITLNIAYSVNSF
AHMWGNKPYDRFIKSVENRIVSLAALGEGWHNYHHVFPWDYRTSELGMINISTTFIDAFA
KIGWAYDLKVATNEMIRNRARRNGDRSLRHLEEPDPSVSSE*

>Danaus_plexippus_FAD_ctg6_EHJ73552
MENINLKHLPPISETFRAFEKSLGFKNDIKWTSAILLTLYHIAAVYWCYHYALPVKMQTVIFA
AIMYVATGFGITGGAHRLWTHKSYKATLPLKLFLLMCFASAGQNSLEQWVRDHRLHHKHSDTN
ADPHNANRGLFFSHIGWLMMKKNKEVIIRGKQMDMTDIHEDPILIFYNKHFAYFRLLFCFVLP
FMINVYILKESWQCTIAWQWFIRFLSMFHSELTVNSLAHAYGYRPYNKNIVPRENRFVATCTL
GEGWHNYHHAFPFDYKAAEHFDLFNWGTLFIQAFEKLGLAYGLRMATPEMISNLSKRLGENAQ*

>Danaus_plexippus_FAD_ctg7_EHJ66504
MGFITPIRWTNAILISSFHIMAVITFLYTFSSGMVPTLETVFFGFLCGWIGGFGVTAGAHRYWTHRAY
KAKIPLQIILIIAYSVAGQNSIPNWVRDHRVHHKMSETSADPHDANRGFFFSHVGWLMMKKHPDVVKE
GKKIDMSDILEDPLVRFHTKYFNTFKILFCFVIPILIPTYMWKETLFISVTASLVRYMSNLNCTWAVN
SVAHIWGQKPYDINITPVENWKVSIVAMGEGWHNYHHTFPWDYKASELAYFINVTTFLIDIFGKIGWA
YDFKVASPALVKAVIRKRGPRF*

>Danaus_plexippus_FAD_ctg8 
MTVNTDILHPNHYNTDVKISKQPNSNFDNDIIKNIGTDYSYKHQVVWKNAIGFFILHLLGIWGHLIV
FTGGIYWQTFMWTSLLLFTSTEGITIGAHRLWSHRTFKATPLLKTILMIFQTLAGQNSIFTWCRDHR
LHHRYSDTDADPHNAKRGFFFSHIGWLLCKKHPYVKELGKRIDMSDLQNDWMIMAQKKYYYYLYLIF
AVIIPVSVPYYYFGESLKNSLLVCYFARYVFQLNGTWLVNSAAHLYGTRPYDKKLQPVESWFVSFIS
FGEGWHNYHHAFPWDYKAAELSMHFNQSAKFIRIFEKLGLAYDLKTASPEMVYNFEMF*

>Danaus_plexippus_FAD_ctg9_EHJ71380 
MTASAFLHDPMHQKNIGELSQLDPPRQRRDYEWQIVWRNVLAFVYLHMATLYGIYLILIGK
TKILTLIFAVTISAMSAMGVTAGAHRLWAHRAYKARWPLRIFLAVMQTMAFQNHIYEWVRDH
RVHHKFTETDADPHNAKRGFFFSHMGWLMVRKHKAVFEKGASVDMSDLEKDPIVMFQKKTYL
VLMPLLCFVVPAWLPVVLWNENPWVSWYVASMLRYTISLHFTWLVNSAAHIWGNRPYDQYIG
ATDNKAVAICAFGEGWHNYHHVFPWDYKAAELGNYSTNLSTALIDFAAKYGLAYDLKTVSIE
MIRKRVSRTGDGSHPLSSKKESLNQHDHHHPENPVWGWGDEDMTEEEKKLAEIAHKLN*

>Danaus_plexippus_FAD_ctg10
MEASPAASDVEKLSKLREANWPPVLFFIYIHILSFFGLWLLFVEAKLMTILFLVFLVSVG
LLGMTTGAHRLWAHRTYEANSALRIALMLFQTLAGIGPIYDWVQYHRLHHAYFKTESDPY
NPKNGFLHAHFFTRLQKLSPKMTALKDAIDMSDLQNDGIVMFQQRFYWVLYGIIFLLLPL
NAPMEYWDESILSTFFIIGILRYAFILHGSWLIESGVCVWGLQEGEKYPPDSNTVFILNR
TFWPEYHYIYPQDYKSGEYGTYGSGCSTAFIRMFAVMGLAKDLRTLESATLQKALAEYAR
TKQPLDVCFKNALNNQVLPEEHYLKRD*


>Heliconius_melpomene_FAD_ctg0 
MSPYIESTTTTTTEEPLVDHYEKLVAPQADNRKYEIVYQNLITFGYGHAAALYGLYLACTSATW
STIIFHYILFAAASIGITAGAHRLWTHRAYKAKMPLQIILLVMNSLAFQNTAITWVRDHRLHHR
YSDTDADPHNATRGFFFSHMGWLLVRKHPEVKRRGKFIDMSDIYANPVLTFQKKYALPFIGTIC
FVLPTIIPMYFWGETLSTAWHLAVLRYVCNLHNAFLVNSAAHMWGNKPYDKSIQPAQNLAVSIL
AFGEGFHNYHHVFPWDYKTAELGNNYLNATTYFIDFFSRLGWAYDLKSVSEDHIQSRSSRCGDG
SDSWGLKS*


>Heliconius_melpomene_FAD_ctg1
MSPCTGTLIGTTTEEPLVDHYEKLIAPQAEPRKYDIVYESVVTVVYLHAAALYGLYLACSTATW
STLIFHNILFALATLGVTAGAHRLWTHRAYKAKMPLQLILIVLNSLAYQYTAITWIRDHRLHHR
YSDTDADPHNATRGFFFSHMGWILVRKHSEVKRRGKFIDMSDVYANPVLRFQKKYALPFIGTIC
FVLPTIVPIYFWGESLNTAWHLAILRYVCNLHNTCFVNSLAHLWGNKPYDKSIKPSENLVISFL
TLGEGFHNYHHVFPWDYKTGELGNNFLNVTTYFIDFFAWLGWAYDLKSVSEEHIQSRSSRCGDG
SNSWGIKGY*

>Heliconius_melpomene_FAD_ctg2 
MPPQDQQTGSWVLYEKDLNKNASTSVPPTAEKRKWQIVWRNVILFLLLHIGGVYGAYLFLMKAMWATRI
FAVVLYLCSGLGITAGAHRLWAHKSYKAKLPLRILLTIFNTIAFQDSVLDWARDHRMHHKYSETDADP
HNATRGFFFSHVGWLLVRKHPEIKSKGHTIDMNDLWSDPILRFQKKYYMLLMPVACFILPSYIPTLWG
ESLWNGYFVAAIFRYVYVLNATWLVNSAAHKWGSKPYDKNINPVETKPVSLVVLGEGFHNYHHTFPWD
YKTAELGDYSFNFSKLFIDGMSSIGWAYDLKTVSREVIEKRIKRTGDGSHQEFGYEDLSSSSEDKFNKE*

>Heliconius_melpomene_FAD_ctg3
MAPNSGDANGVLFESDAATPDMALPITPIQQADQYPRKLVWRNIIAFAYLHLAALYGGYLFLFSAKWQ
TDIFAYILYVMSGLGITAGAHRLWAHKSYKAKWPLRVILIIFNTLAFQDSAIDWARDHRMHHKYSETD
ADPHNATRGFFFSHIGWLLVRKHPELKKKGKGLDLSDLYADPILRFQKKYYLILMPIACFILPTLIPV
YLWGESYINAYFVAAMFRYAFILNVTWLVNSAAHKWGDKPYDKNIQPSENISVSVFALGEGFHNYHHT
FPWDYKTAELGNNRLNFTTNFINFFAKIGWAYDLKTVSDEIVQKRVKRTGDGTHHLWGWGDKDHAADE
KNAAIRINPKEDKDD*

>Heliconius_melpomene_FAD_ctg4
MPPLVDPTPSGVLFESDTQTADLGLDKDVTGLKKAAPRKYEYVWFNIFWFLFLHASSAYGIYLGLTSAK
WQTNVFAFAVHLMCAIGIGAGSHRLWTHRSYKARTPLRTLLMIWQTMGFQDCIFEWARDHRTHHKYADT
DADPHNAERGLFYSHMGWLCCKKSPEVIEGGRRIDVSDLYDDPVVMFQKRHYMKMMPVLCFVLPTIIPV
YFWGETWLNAFFIPTILRYTIGINVVWSVNSFAHKYGYRPYDKSLNPRENIAVWMVCVEGFHNYHHTFP
WDYRATEHPILNMLTPTIMFIEGMAKIGQAYDLKAVSPDIIKQRSQRTGDGTHHLWGWDDPEFTEKLKS
RYGVVNKPERKCA*

>Heliconius_melpomene_FAD_ctg5
MHLINKLEHIENNNTVLAQEYSDKINDTDFNISNYEAVEFRP
QIKWPDLIVQVMLHLVSIYGCFLVITSEVRFLTTLFAFATIYTSGFGITAGVHRLWSHRA
YRARLPLRILLALLFTITGQKDIYTWALDHRVHHKYSETVADPHDVRRGFWFAHVGWLVL
TPHPAVENRRKALKKTSIDLINDPVVRLQRRFFIPLFIILNVLVPVGVPVYFWEEALLYS
FVVSFVTRFTITLNIAFCVNSFAHMWGNKPYDRFIKPVENSVVSLAALGEGWHNYHHVFP
WDYRTSELGRLNLSTKFIDTFARIGWAYDLKAATSTMIINRANKSGDGSFEEIPETDPSI
TPEYTH*

>Heliconius_melpomene_FAD_ctg6 
MEKINKRSTLSLSEIFRSFEKNLGFKNDIKWTTAILIVLYHVAAVYWCSLYTFPVKWQ
TVVLAAIFYVITGFGITGGAHRLWTHKSYKATLPLKLFLLMCFSCAGQNSLEQWVRDHRVHHKF
SDTDADPHNSNRGLFFSHIGWLMMKKNAQVRNSGKLIDMTDITNDPLLKFY
NKYFSYFKLFFCYVLPVSINVYLFGESWQCAVAWQWFIRFLSMFHSELTVNSLAHAYGYKPYNK
NLIPTENRFVATCTLGEGWHNYHHAFPFDYKAAEHFDMFNWCTRFIQGFEKLGWAYDLREATPE
MINSIAQRLGDGTPVHFPLKSQNEL*

>Heliconius_melpomene_FAD_ctg7
MGFLTPIRWTMVITITLFHIITLVGFFNSVFTEGRLPMWKTIYFATFVGVFGGFGVTGGVH
RYWTHRSYKAKLPLQIILMSGFAISGQNNIFNWVRDHRVHHKLSETSADPHNAHRGFFFSH
VGWLMMKKHPHVISEGNKIDMTDILNDTVVQFHTRYFVWIKLLLCFLLPTAIPIYFWGESV
VASLITTAVRYMLGLHMTWAVNSFAHIWGNKPYDTNITPVENWKVSFVAMGEGWHNYHHTFP
WDYKAAELAYFINITTILIDLFATIGWAYDLKKAAPSLIKAVVKSRGRQTKKMS*

>Heliconius_melpomene_FAD_ctg8
MSPNSVIESETQNGSSIIEDKNIIITKRIGTDYSYRHEIVWKNAIGFLILHILAVWGLFILFTG
GISLKTYLWSAFLMVCGSEGVTIGAHRLFSHRSFKATPLLKAVLLFFFTMSGQNSAYIWCRDHR
LHHRYSDTDADPHNSKRGFFFSHVGWLMCKKHPYVKSLGKRIDMSDLEADWMIMFQKKYYYYLY
VISAIIIPVCIPYYYFGESFKNSLLFCYFTRYLAQLNGTWLVNSAAHLYGTRPYDKKLQPVESW
FVSFISLGEGWHNYHHTFPWDYKAAEWNMHFNSSATFIRWFEKLGLAYDLKTASSKMVRRLI*

>Heliconius_melpomene_FAD_ctg9_HMEL015726-PA
MTASTFLRANGSYAKADCNTPSLITQGKRRDYEWQIVWRNVLAFVYLHVAAAYAFYLIFSGRIWTS
TVVFALLFAAMSALGITAGAHRLWAHRAYKARWPLRVFLALMQTMAFQNHIYEWVRDHRVHHKYTE
TDADPHNARRGFFFSHMGWLMVRKHKEVFEKGGSVDMSDLEKDPIVMFQKRTYLFVMPLLCFILPT
WIPVALWNESPWNSWYVAAIMRYTVSLHFTWLVNSAAHIWGNRPYDKYIGATDNKTVAICAFGEGW
HNYHHVFPWDYKAAELGNYSTNFSTALIDVAAKYGLAYDLKTVSAEMIRKRVARTGDGSHPLDKKS
KQDDGHHHPENPIWGWDDKDMTEDEKQLAEIAHKLS*

>Heliconius_melpomene_FAD_ctg10_HMEL002311-PA
MADSSSMDLSRLSKSREANWPAVLFYIHVHLLSLYGIWLIFFEAKLLTILLLVVLTLTATLGVTVGS
HRLWAHRTYKANLELRIFLMLCQTLAGHGPIYDWVQHHRLHHAHFKTDSDLHDSRKGFLYAQFITRF
SKLSPYQEELKNSIDMSDLEADSVVMFQRRYYWVLYAVIFLILPLNAPLEYWNDSVLSTVFVMGFVR
YALVLHASWLLESGVCLWGLKEGEKYPPDSNSVFILNKTFWPEYHYIYPQDYKSGEFGTY
