# Supplementary material for: Sex pheromone biosynthetic pathways are conserved between moths and the butterfly Bicyclus anynana
Source: Nat Commun. 2014 May 27;5:3957. doi: 10.1038/ncomms4957 (PMC4050330; doi:10.1038/ncomms4957)
Supplement: Supplementary Data 2 — Nucleic acid and amino acid sequences corresponding to Heliconius melpomene FAR contigs [file ncomms4957-s3.txt]

Nucleic acid and amino acid sequences corresponding to Heliconius melpomene FAR contigs

>Heliconius_melpomene-FAR_ctg1
atgtacaaaagtgttgcggaatgttacgagggagaatctgtttttataactggaggcacaggatttcttggaaaggtgat
cttggaaaaattactatacagttgtcccggaatcaataaagtatatctgttagtgcgtggaaaggccaatgcgactgtgc
aacagagaattcagaatatcttagaacaaccgctcttctcgagactgaaaaaggaaaatcctcaggctttggaaaagatc
gtgccgattgtaggtgacatatccgaacctaagttgggattgaaagcagaagatgaagagcttttacttaatacggtgtc
tatagtatttcacgtggctgcaaccatcaagttcaacgaaccgttggaagtcgctgtaaacataaacgtagggggcacag
cgcgcgtcctcaatctgtgccagcgggtgcccggcattaaggctttcgtatatgtgtcgactgcatattctaatacagac
aggaaaattattgaagaagtagtttacccaacgcctgcttccttaagtgaagtaaaaaagttaatagaaattggaattac
tgaagaccaagtacagcagcttatcaaaggaagacccaatacgtatacatttactaaagcactagctgagaatgtcgttg
tcgagaacaaaggtcgtgtacctacaattattgttcggccgtctatagtgtcttccagtaaaggggaaccaatcgtcggt
tggattgacaactggtttggtgcttcagctcttataaccaccattgctaagggcttaaaccgcgtactccttgccagtcc
ccttaacaccttggaccttatcccagtggactatgtagcgaatttaataatcgtggccgctgctaaatgtgaatgcacaa
aagaagttgcggtgttaaactcttgtacgagcggtgaaaatcctattgtaatgagacgactagctgacttgctcattgct
gacagccacaaacataaattttatgatgttcccatgccatcagttcatttcacacggttcagatgggttgtcttcctaat
gacgctggtattgcagacgataccggcgtacattgcagatatatttttattgatcagaggaaagaggaccaaatatatga
agatccaaaatcgcgtatcccttgtacgcaataccttggagtacttcacgtcaaacaattggttaatatgtgcgccgaaa
acaagagccctcgctgaatctctctcatcggaggacaagaaacagtttccctgtaaccctagggacatcgactgggacct
ttacattcctagttactgtcaaggcattaggcagtttttgtgtaaatcttag
>Heliconius_melpomene-FAR_ctg2
atgtgcgaatatacaccagtggcagacttttataatggcgaatcaatacttattactggaggcacaggatttttgggaaa
ggttgtcctagaaaaattactgtacagctgcccaggcattaacaaaatatatattcttattagagaaaaacagaattcag
atggaccacatagggttcagggtatcttaaaccaacagatatttgaccgcgtgaagaacgcgagacctctagctcctgta
aaagtaataccaatagtgggtgatatttctgaaccagatcttggacttagcgttgcagatgataaaaatataagagacaa
tgtgtctatattgttccatgtggcagccaatattagatttaacgaaccattggaaatagctatgaatgtcaacttaatgg
gaacatcacgaactctggaattatttcgacgcctggaaaacaagaaagctttcgtctacgtttccaccgcgtacacaaac
cttgatagaaaatacattgaagaaataatttacccggctcctttctctataaaggaacttaaaacattactggatattgg
tatcgatgaagatcaagttaaagagctcacaaaatgtaaattaaatacttacatcttcacaaaggcaatggcagaatcat
tagttgcccaaaactgtgatttaccggtgacagtagttcgaccatccatcatatcagcgagtatatcagaaccaaaacct
ggatggatagacacttggatgggggcgtcaggtgttatgactactattgctaagggattcaacagagtacttttgtcaaa
ccctaacaattttttggatcttataccggttgattatgtctcaaatcttatgattgttgctgcggctaaagggataaaaa
ctggagaagtcgccgtatacaacgccagtacaagtggggaaaatcctatttcgataaaagaatttatggctttgaatata
tctgacagtgttaaaaataaatttaatgattttccaaagccaggagtttattacactacaaaaaaatggattgtaatact
tatcacagtgctattacaagttttaccagcgtacatagctgatctactattgtttataatgaggaagaatacaaggtatg
ttaaactacaagctaaggtgactttagctcgtgacatcgtagaatttttcacacttaacaattggagaattcgtgcgaca
aaaacttgtacattagcgcattcattgtcccctgcagatagaaatgaatttccgttcaatccttctgatataaattggaa
ggattatattcccctatactgttatggcattagaaatttcttgttaaatgttaaataa
>Heliconius_melpomene-FAR_ctg3
atggcatcattaagcaatacaataccaaataattcgtcaatctcacagtattatgctaataaatctatttttataactgg
cggcactggttttttggggatgatattgatagaaaaattgctgtacagctgtcctgacataaagaaaatttacattctaa
tacgaagaaagaaaagtgtgttacctgaagaaagactaaaacaattgattaatggcaaaattttcgatcggatcagaaag
aaatgtccagataatttatcgaaaattgttctagtgaaaggagatttaatagaatttgatctcggattaaatcctaaaga
acttaaaatgttacaagatgaggtttcagtagtatttcacctggcagccactttgaaattcaacgaaccattgtcagtag
ccatgaaggtcaacgtcgaaggtacaagagaggtcttaagggtttcgcaaagcatgaaaaatattgaaattttcgtatac
atgtctacaattttctcaaatgctgatcatgaaagatcaactattgtagaggaactgtatccaagtcctaaagatattaa
tgaagtatatgaaatgatcaaccagaataatccgaatgaaactttttgcccagaattattagatagacgaccaaacactt
atactttctcgaaagccatagctgaaaatatagttgctgaaaaccgaggagcccttccaactattataatacgtccttct
gttgtaacatcatgttataatgaaccaatggagggttggattgctaattggatgggtcccacaccaatttttacacttgt
aggccaagggttaatacgttgtttatatggaaaaactcattatacgtttgaaattatacctgccgattatgtagttaatc
ttaccctctgtgctactgctaaacatcaagggggaaaagaactatcaatatatcactcatgttcaacagcagataaccca
atcactctagcagaaacttctgaatatgtatctaaggagagtgtgaaacaaaagtttaatttattaccttacccaggcat
gatgttaattgaaaacaattggttgctatatttattacattttatatttcacgtatgtccggcttttatcgcagatcttt
tactattcatatctggccaccctttgagatatgtgaaacttcttcaaaagatgacatactgtatgaaagtattaaaatat
ttttcatcaagatcttgggcgatgaaagcgacaaacgcacggggactgttaaactccttgagtgacgtggacaaaaggga
atttccttgtgatccagtgaacatcaaatgggatgaatactttcctatatatttatttggaataagaaaatatttgttaa
aaatgaaataa
>Heliconius_melpomene-FAR_ctg4
atgttacgtactaaatataaattatgttctattttattacgtgaaaaacataccagtgttgcggagtgctatgagggaca
atctgcctttataactggtggtactggtttcgtaggcaaggtcttagtggaaaaacttttatatcaatgtccaggaatag
agaaaatttatcttttgttacgagaaaagaagaacgtcgctccccacttaagacttcaacaaactctagaagaaccgata
ttttcacgaatacgaaatgaaaagcctgaggtactagacaaaatcgtaccaattattggtgatatagcaaaaccagaact
tgcaatgagaattgaagatcaaaaactattatttgaaaaggttacaacagtttttcacgtcgctgcaagtgtatcgttcg
acgatcctttagatgtagctatgaatattaacgtcggtggactggagagggtatttcatctgtgtcaccaaatgacagca
ttgagggtgttgcttcacgtttcaactgcatattgcaacactgataaaaaggtaatagaagaaattgtatatcctccacc
tgcttccttagacaaagtaaacgacatgattgcaaaaggaataaacaatgatcaagtgaagatgttaattaacaagcagc
caaatacatacgcgtttgcgaaagccatcgcagagacaatgattgttgaaaaacgaggaaatattcctacggttatcgtc
agaccaacaattgtctcagctagtaaaaacgagccgtttgtcggttgggttgacaactggtttggtatgactggcttgat
ggcgttaacactccttggaaggaatcgagtgttgatgtgcaaatctgaaaacgttatggacctcacacctgtagactacg
ttagcaacctaatcatagttgctgctgcaatgaaatctacctcaaatgacaacagtttaagtgtttacaattgcgctacg
agtaaagaaaatcctctcaaagctgagaaagttagaaaattagtcgttgattacagttacaaaaacaaaatttatgatgt
gccttacccatatttacactatacaacttcaaagtgggtcgaatggttaataataacgacgttcaatacaataccagcgt
atttgacagatacagttttactctggcgagggaagaaaccaaggtatataaacttccattcaaaaatttccagaatgcga
aatgttcttgaatttttctcaagtaactcttgggagatcagtgcgtctaggaccagagctctctcggcgtccttaacacc
taaagacaaggaaaacttcaaattcgatccaattgatatcgactggaatgattattttccaaagtattgtgggggtgtca
gcagatatatgttaaaacgtgagagatga
>Heliconius_melpomene-FAR_ctg5 
atgtttcgtcttaaacaacgttttagcggcgttagtgcgcgtttcatacacacgccggtagcaaaatgctacgatggtca
atctgtgtttataactggtgctactggatttctggggaaggtccttttagaaaaaatactatatagctgtccaggaatca
acaaagtatatcttttaatacgagaaaatcgagaaagcgatgtacaccaaagaattaaaaagattttggatcaaccgctg
ttcagcagactgagaaatgattacccaaacgccatacaaaaaattgtacctatcgcgggtaatatctctaagccacaatt
aggaattaaaaatgaagatattcgtatattacaaaataatgtctccatagtcttccattcagctgcaactgtaaaatttg
acgagcctcttgatgtttctacgaatgttaatgttaatggtacacaacgtgtcctcaatctttgtcatagcatgaaatat
ataaaggcgttagtttatgtatcaacagcatttattaataaatattgtgatgggctcgatgagaaattgtatgaaccacc
tatttctgtaacaatacttcaagaaattattaaagctggagtatcggaagatcaactccaaaaattactggagggtagac
caaatacgtatacattcaccaaagctgtggcagagagtttagtggcagaacaacatggcaatatacctacggctatcatc
agaccatcagcgataacgtgcagtaaatcagaacccattgctggttggttggataattggtttgctgtaaatactatctt
gatgatgataggcaatgggtggatccgatgtcttctttcgaagcctgagaatgtgtacgatatcatacctgtagactatg
tggctaatctaatgatggtggctgctgttagatgtgatggtaaaaacggcgtagaagtgttcaattgtaccagtagtaga
gagaatccgttgaccacacaagttttcatcaactccattattcagcatagtagtaaacataaaaattatgacttcccacc
gcatgtgtacttaacgagctctaaaacaatatggaacttgataacgttgatattcgaaacattaccagtgaatgtggctg
atttatatttgacagtgaaaggaaaaaaacctagatataaaaaaatacagaataaaatgaatcaagttcgaggtgttttg
gaatacttctctaagcacaactggagtttgcctgcgacaagaacgagggctttagcaaaaaacttatctccaaatgatag
agaaacgttccctttcgatccgagaagttttaattgggaggaatacatgccgatgtattgtgagagtgttagaaaatatt
tattaaaaaaatag
>Heliconius_melpomene-FAR-ctg6 
atgtttcgtcttaaacaacgttttagcggcgttagtgcgcgtttcatacacacgccggtagcaaaatgctacgatggtca
atctgtgtttataactggtgctactggatttctggggaaggtccttttagaaaaaatattgtatagctgtccaggaatca
acaaagtataccttttaatacgagaaaatcaagaaagcgatgtacaccaaagaattaaaaagattttggatcaaccgctg
ttcaacagactgaaaaatgattacccacacgccatacaaaaaattgtacctgtcgcgggtaatatctctaaaccacaatt
aggaattaaagacgaagatattcaaatattacaagataaggtctctatagtcttccattcagctgcaacagtaaaatttg
acgagcctctcgatgtttctacaaatgttaacgttaatggaacccaacgtgtcctcaatctttgtcatagcatgaaacat
ataaaggcgttagttcatgtatcaacagcatttattaataaaaatagtgatgggctcgatgagaaattgtatgattcact
tatatctgtgacaaagcttcaagaaatgattgacgctggagtatctgaagatcaacttcaaaaactactggatggtagac
caaatacgtatacattcaccaaagctatggcagagagtttagtggcagaacaacatggcaatatacctacggctatcatc
agaccatcagcaataacatgcagtaaatcagaacccattgttggttggttggataattggtttgttgtaaatgccttctt
gatgatgataggcaatgggtggttgcgatgtcttctttcgaagcctgagcatgtcatggatatcatacctgtagaatatg
tggctaatctaatgatagtggctgctgttagatgtgatggtaaaaacggcgtagaagtgttcaattgtaccagtagtaga
gagaatccgctgaccacacaagttttcatcaactccattattcagcatagtagtaaacataaaaattatgacttcccacc
gcatgtgtacttaacgagctctaaaacaatatggaacttgataacgttgatattcgaaacattaccagtgaatgtggctg
atttatatttgacagtgaaaggaaaacaacctagatataaaaaaatacagaataaaatgaatcaagttcgaggtattttg
gaagacttcttaaagtacaactggagtttgccggcgccaagaacgagggctttagcgaaaagcttatctccaaatgatag
agaaacgttccctttcgatccgagaagttttaattgggaggaatacatgccgatgtattgtgagagtgttagaaaatatt
tattgaaaaaatag
>Heliconius_melpomene-FAR-ctg7
atgaaaatttaccaacctatcgctgattgctacgagggacaatccgtatttataaccggtggcactggatttctgggaaa
ggttcttttagaaaaacttctctacagctgtccaggaataaataagatttatattcttatacgtgagaaggcaaatgtgt
caatagaggaaagattacaaattatctttgagcagccgatatttaaaagaataaaatgtgaaaatcctgaagcactcctg
aagatcgtgcctataagaggtgatgtttcattacctgatcttggtatgacagttgaagacaaacatcttttaatagatac
ggtatcaagagtgttccacttagctgcaacggtcaaatttaatgagcctctcaatattgctttgaatattaatgttgatg
gaacacaacatacacttagtttctgcaaaaatatgaaaaatataaagagtttcgtgtacgtttcaacggcattttctaat
gcggacaaaaaaataatagaagaaaaaacatatcctgtgtctaagactttaagtgaaattaaaaatttaattgacaatgg
actcgatgaaaatctaataaaagaattaattgggggcaagccgaataattatgcgtttactaaagcaatggcagaaaatg
ttatagtagaaggtcacggaaatgttcctgttgttatagtaagaccttcaatagtatcgcccagcatatcggaacctctg
tctgggtggatcgataattggtttggagctacttctctcatagtggcagcaggaaaaggatttaatcgcgtcgttcatac
aagtgctgataacacattagatttgatacctgttgattacgtatctaatgcaatcatagttgcagctgctaaatgcaaat
ggacgaaagatgtgccagtatataattcatgtagtagccgcagaaatcctcttagaatgcaaaaacttggcgatttaaca
attgccgattcctataaaaataagttttatgatataccgctaccatttgtacgcttcacatcgtcaaagttaattgtatt
cctcatagctttatttatggagacaattcctgcatatattgcggatttttttttgttgctaacaggcaaaaaatgcagat
acgtgaaagcagttggtaaattagttataattcgcgagaagctgcatttttttataactaatagtataataatacaatca
cagaaaacaagaaatcttgcggaatctctctctccatcagataaacgtatttttcctttcaatcctattgatatcgattg
ggacaactacattccaatatattgtcatggaattagagaatttttacttaagaaataa
>Heliconius_melpomene-FAR_ctg8
atgtcataacactaagtcccctctggcaattctttaaataactgtctctatgctttattatatgaacgtccgctcttttc
tttcagcgagaataaactgaagtataggagcattaaagaaagttattctggaaaatctatttttcttactggcggcactg
gatttttgggcaaagttctaatagaaaaacttctacgcagcactgacgtagaaaaaatctttgtcttaatacgagagaag
aaaggaatagacagtgataagagattaaagcaaatgttaaatattccaattttcgaggacttgaaggaaaacaagcctaa
cgcattaaacaaattagtggctattggaggagatgtgacaaaaaaagatttgggcataagtcctgaagatgaacaaaaga
ttattgacaatgtatcgttggtgttccattcggctgcaacagtaaaatttaccgatcctttctcaaatattatgaatata
aattacgaaggaacaaaaaaggttcttaaattaagcaaaaagataaaaaatctggagacatttgtttatatttccaccgc
attctgccaaggagacagaactcatataaatgaatcgatgtacccccgtttctatgaagagggagaagtttataaattta
tcgacgcttatggcgacaatccgactgaagttgtaaaatttttagatggaaaaccaaatacatatacactatcaaaatct
ttgtgcgaaagttatataaaggaagaacacaagccgttgtccaccatcgtgttgaggccttctattgtaacgccggttta
taaaggaccggtgcctggttgggtggactcttgggttgcagccactgcactcttcagcgacgtcgccagaggtctcacta
aggtcatgtacggtgataagaacgttatctgtgacatgatacctgttgattacgtcattaatttggcaattgtggctgga
gccaggggaaataagactgatgacattttagtattcaattcatcgtctggaacagcgaatccaattacttggaaggaggg
agcagatttatatctagaagagagtcttaaatatggaaaaagcgaactaaaaccaagaaaagtgatggtactttcgtcac
cacttttaatggatttcctctccttcactcttcaaactaccccggcatttttagctgatctaatgctacgaataaaagga
gaacagcctaaatatctgaacatgcaaaagcgagcgattctccttcgtgatatattgagaacgttttcaagcatttcttt
ccaaattaaatcgcaaaaaactgagggattatacactactttgagcgaagaagacaaggttcaattcccgtttgatccta
aaacgattgtgtggaggaaatacatgaggatattttataaaggcgttcagaaatatatgttgaatgataaatga
>Heliconius_melpomene-FAR_ctg9
atggcatccgaagtgaacgagtggtacagaggaaggaaggtgctggtgaccggcgcatcaggtctgatggggaaggtttt
gatcgagaaacttctatacagcgtgcccgacataggctgcgtgtacgcgctggtgcgcagcaaacgcggtaaatcacctg
aatcgcgaatcgaggatatgtggaaactgcctttattctcaagaattagagaagaaaaaccacatgtcatgaagaaacta
gtaccagtagttggggacattttgtttgacaatcttggaattgaaaagaatcaactggaagaaatatataatgaggtatc
tatagtgttccactttgcagccactctacgtttggaagcacctctcaaagaaggcctagaaatgaacaccaaaggcactc
ttagagtcctggaaattgcgaaaagaatgaaaaaccttgtttcattcgttcatctctccactgccttttgttatccagac
cacggaagaatggcagaaaaggtccacgatccaccagcagaccctcacgaagtgttgcgcgccgcaagttggctctccga
ggaacagctgaacctcctagctccttccatgatgcagcagcaccccaactcgtacacgtactctaaacggctagctgaag
ctcttgttaaggagagctacgcggagatacccaccgtcgttgtacgaccgagtatagtcactcccgcgtacaaggaaccc
actccaggttgggtggataatctaaacggtcccataggcctaatgattggtgctggtaaaggagtcatcaggactatgca
ttgctatggacactatcatgccgaagtcattcctgtcgacattgctatcaatgctattattctcataccttattatatta
atacaaagattgaaagaccagcagacataccagtttttaatctaacatcaggtgacgatcgggacacgacatggaaagag
gttttggacgttgggaaggcaacagtgcgcaagttccctttcgaaggacccctgtggtatcccaatggaaacatcagaca
caataagctaatacacgaactctgcgttttcttctaccacattattcccgcctatcttatcgactttttaatgctgattt
ttggtcagaaaagatttatggtgcgaatacaaaatcggatatcagttggtctggaggtgctgcaatattttacaacccgt
gaatggtggttcgacactcacaactttaaagcgttagcaacaaaactaaatcaaatggactttgcaacgtttccgatgaa
cttagcgattattgaagtgggcccatatattgaaacttgcatgataggcggtaaattgttctgtctaaaagagaagctgg
agaatctaccaaaagcaaggctacaaaataacatgtaa
>Heliconius_melpomene-FAR_ctg10
atggcctcagaagggtactcgtccagcgagctggaatcgatgcctgaccgtatagctgagacgttcaccggcttgcactt
gttagtgactggtggtactgggtttatgggcaaagtgctggttgaaaagttgttgagaaaatgtccagatattggaaaaa
taatgctgcttgttcgaccgaaaaaaggtaaaactcctaaacagcgtctcgaagaaatgctcaatgatgagttatttgga
aaactcagagctctaagaggtggtgtagaacctttactggagaaattggagatcgtaaacggagatgcgtcagcaccaga
tctcgctatcagtgaagcagacagacagacgatcatcgataacgtcaatattataatacacgctgctgctactatcagat
tcgacgaggaacttaaaaaggcagtgttacttaatgtacgtggaacaaaactcgtttttgagttagggaagaagtgtaaa
aacctacagttattcatccacatatcgactgcctattgtcatttacatgaaaagcttctagaagaacgtccgtacccacc
accagcggatccacataagataatcgacgctatggagtggatggatgaggagactatagctacaattacccctaaattac
taagtaagctgccaaattcctatgcctttacaaaggctttaggagaagccctggcggtggaagcaatggaacatatacca
gtaattattttacgaccatctatagtgatacccatctggcaagaaccgttaccaggttggactgacaatataaacggacc
aactggattattaattggtgctggtaaaggagttataaggacgatgtattgcaaaagcaacagctacgccgactacttgc
cagtggatgtttttataaacggcattatgatatgcacttggaattatattaagaatggtgacacacaaagaactgtagtg
aatttcacttcatccgccgaaatcaaagtgacgtggctcgagatgattgatgctgggcgagagatcattatgaagagagt
gcctctaaacggtgttgtttggtatccaggcggttctatgaaacattccaggttgtaccacaacatctgcgcgttgttct
tccactggatcccagctatacttattgacaccctactattttgtttaggttataagccagtcctaatgcgtgtacaccgc
cgtataagcaaaggcttcgacgtattcgaatattacacgaacaaccaatgggatttcaaatctgacatcgctcagactgt
tagaaaaagtttaaatcccaaagaaaggagagactacaaagttgacgcgattggtttggacatattgaaatacttcgagg
actgcatcaaagctgctcgtatatatattctgaaggagaccgatgacactttgccggcagctagaaggcatatgctaatg
taa
>Heliconius_melpomene-FAR_ctg11
atggcgccatctattggcgtaccagagtattatgttgggaagaacatttttataactggagctacaggttttatgggcaa
aattttaatagaaaaattactaagatcgtgtccagatttgaataaaatatattttttgatgcgaccgaagagaggacaga
gtgttaaagaacgacttgatgattttattaactgtaaggttttcgacagcctccacgacaaatcacccaaatgtttcgac
aagttacacgtaatatctggagatatacttcaagatgacctcggtatttccatagaagactgggatttactccagaagga
aatacagattgtctatcattgcgctgcttgtgtacggtttgatatgtttatacgagatgcggtaaacatgaacacgctgg
gcactatgaaagtattgaagttgactgatggaatgaaaaaacttgaggtgtttgtccacgtctccacagcgtactgccga
tgtgaagtgcacacgttagaagaaaggttatatcctgcgaatcacagaccgcaaaatgtcatggaatgtatcaaatggat
ggacgatgacttgcttagttatttacaaccgaaactaatagagcctcaacctaacacgtatgcatacacaaagtctctga
cagaggaccttgtatcacagcacgttggaaaataccccatagtgatcgcgagaccatctattgtgattgcttcacataaa
gaacctctacctggatgggtggacaatatgaacggtcctactggtctgttaattggagctggcaaaggtgtaatacgcag
tatgcactgtaacgacagctacttggcggacgtagtgccggtcgacattgtggtcaacgcgtgtatactactatcattta
ttacagctatggaaaaaccgaaggaaatcaaaatttgtaatataacgcagtccggatacaacccaataacttggggagaa
gcgttagatatgggtcgtgtccacgtccaggaattccccttctccgtctgtctatggtatcctgggggatcccctaaaag
ttctaaggttcatcatttaatagctgccttcttctttcacctgttaccagcttaccttgtggatatgatgtgcgttttaa
tggggaagaagactttcatgatcaaaattcaaaagcgagtcaactacggcctagaagtacttcaatactacacaaccaaa
gaatggttcttcaagaacgactacttcagatcgttaccgagcttagtgtcgaaggctgataatgaaactttttatacgga
tgtccatgtgagtgtttcttttttaattataaaaataagttaa
>Heliconius_melpomene-FAR_ctg12 atgcaaccctccgtcacggaatactacgaggggaaatccgttttgataacaggtgctactggattcgtcggaaagacctt
agtcgaaaagttactgagatcctgtcctggagtcaaaactatatatctgttgatgagaaaaaagaagggagtgtccagtc
aagagagaatcagggatctttgcagtaatataatcttcgaccacctacgtgaaaagcaacctgaagcttttgagaaaatt
aagctggttgctggagacatattagaagagggattgggcatatccaatgatgatcgacaggaactacagaaaaattgcaa
tattgtctatcatagtgctgcctgcgtaagatttgaccaaaaattaaaaattgctattcacataaacaccgttggaactg
aaagagttcttaaattagctgaaacaatggaaaatctagagtcattcctacacctttcgacagcgtactgtcgatgcgat
ttgccagtgctagacgagttcctctatcctgcagtccacgatcctaacaagattatggagttagtggaatggatggacga
tgatactctcgattttttggagcctaggttaatttcttcagagccaaatacctactcttacacaaaagcaataactgaag
atttggtagccgaatacagccccaaattgcccatcgctattggacgaccttcaattgtaactgcatcctggaaggagccc
atgccagggtgggtggacaatctaaatggacctacaggcctgttaactgctagtggaaaaggtgtcctacgtactatgct
ctgcaatccgtcttatactgcagacgctgttcccgtagatgtggtggtcaacggatgcatattgatcgcttatttgacag
ctattgataaaccaaagaaaatgccgatctacaatataaccctgtcaggagtacaaaggttaacttggggagaaattatt
gaattaggtaagcactgggttttgaaatatccttacacagtggctctgtggtatcccggcggaaatatcaagtcgaatcg
tctataccattatacaatggtatttttaactcatttgataccggcttatttgatagatatgctcctgtttttattgggaa
ggaagacgtttatggtcaacgtatacaaacgtatcagccacggtatgaaagtactccaattctacacaaccaaggaatgg
cacttcagaaatagtaacttcctctcattaaagaacagaataaataaaaatgagaatgagatattctatacagatttatc
ggaattaaacctcgatgcatatttgaaggattatatattgggcacaaggaagtatattgttaaggaagacgaatcaacct
tgcctagagctagaaaattgcttaaaatgtaa
>Heliconius_melpomene-FAR_ctg13 
atgaatcccaccgccccactgctggacttctccgaggatcacgaattcgtatccgctaaccatctcgacgattactattc
acaagaagaccaaaacgacgctaaggaagccgaaaagcaaagactgacaaagggtaaagcggctaagacagacatacaaa
agttttataaggatcagtgtatatttttgactggtggtactgggttcttggggaaagttatcatagagaaattattaagg
gcatgcggagagatcgacactatatatgtattggtcagatctaaaaagggtaaagatcctatgacaaggattcatgagat
gttggatgactttatcttccacgcggcacacaaaatcaatccaaaaggtatacacaaagtggtgccaattgtaggtgata
tggagcttcccggtattggtttaagcgatgaagatagaagattacttgtttccagagtaacaataataataaattcagcg
gccactgtgaaatttgatgagaaactatcaatagcaacggggataaacgtgaaaggcacgaaggaagtgataaaactagc
taaagagtgcaagaatttgatagccattacccacgtgtcgaccgcattttccaatacgcacgttgactttattgaagaaa
aattctatgaatctcctatgtcagtcgaagcattggaagctgtgtcacagttagatgataatgttatagaatccatctta
ccagctctcttaggtaatcgtccaaacacatactgtcttaccaaggcagtggctgaagaagcaattaggacgtatggaga
gggaatgcccatatgcatcattagaccttctatagtaatatctacatatgaagagccggtgcgaggatggacggatagcg
tgtacggccccactggattagttgttgggataggaacaggggtgttacgtaccatgtattttgatgtcaataaggtggct
gatatggtgcccgtagatctaactgtcaacgctatcatagtctcggcttatcagaccgctatgaatttcaaagagaatca
aacatctgacatcccaatttacaatttcgtgtcaggagcacaaaatccactaaaatggggtgaattcataaaatacaaca
tgaaatatggcatggacaaccctacaataaaggctgtgtggtactacggtttgacaccaacaaataatttctattttttc
gtatttttggatttcttcctacattacttgcctgcgctgttgatggatgtgttcagtgctgtcacgggaaagagacgagt
aatgctaaaattctatacaaaactaagaaaattagccaacatcatgttttacttctcgacccaacattggaagtttagcg
acgagaacgtcaaagatatgtggagttcgatttctgcgcaggacagagcggtgttcccttttagtattggtgaaatttca
tgggattatatggcggagactttcttgttaggtaagaatactatcagattttctattcggaataaatag
>Heliconius_melpomene-FAR_ctg14
atggaagtacatacaaaaacagacatcaaaagtgacaagcacatcatggacaatatagaagattcacagatacagaagac
gtttgcaggatcgaccatcttcttgaccggaggtactggcttcttgggaaaacttatggtggataaactactgagatgct
gtccgaaaataaaaaagctgtatttattgacgcgaccaaagaaaaataaagaaataatgaagagattgcaagaacagttc
gatgatgttctctacgacaagttaagaaagcaaatgccagatttcatggaaaaaattggcatcatccaaggagatatggg
acaacctgatttgggtataagcgaagaggatcgaaataaaattattaacgaggtagaattcatctttcacggagcagcaa
cagttcgttttgatgaagcactgaagacagctgtggccatcaacgtgcggggaactagggaaattttactattggcacgt
tcttgtaccaaattgcgtgcccatgtgcatatttctacggcttacagcaattgcccgttgagagaaattgatgagaaatt
ctacgatagtaacttctccggagacaagctcatcgatcttgtggagaacatagatgagaagaccttggacagtattacac
tggggttgttaggggaataccctaacacatacgcgtacacgaaatcggcagccgaggatatcgtacagaaatattctcaa
ggtctgcccgtcgctgtgttccgaccatctatagtgatctcaacagcacatgaacccgtacctggttggatagataatgt
gtatggacctactggagcagtagtaggcgcagcggcaggccttctccatgtgttactctgcaacccatcggttatagcag
atttggttcccggagatttcgtagtgaatggctgtatagcaaccgcttggaaaacagcaagagactatccgggtaaccat
gaagaagctccagtggataacttgccaatgacttataattatgtttcttcggagcaaaatcctttgacttgggaaatgtt
catgaaatattcagaagtgtacggactgagagtgccgtcgatgcaagcgatatggatgtatctactatggctaacaccct
ccaccgttatgtacaatttctactttttcctcctccactggataccggcgtatatcatagatttctttcttatgattatt
gggaagaagccaattttaaaaaaagcatacgtcaaaataaagaaattctccgctgtcatcggttacttcgctcaacggga
atggaaatttcacaacggaaatactctaaaactgtacaaagaaatggatgaaacggataagcaaatgttcaactttgata
tggaatctttagtttgggaagaatatttccaagactatgtaaagggcgttagaatatatttattgaaagatcccttagac
acaatacctcaaagtcgtagaaagcattttaaattaatgttaatacattactttttactttctctaatatgttttggact
atttaaatttgtatggtttatcgcgaaattgtttatataa
>Heliconius_melpomene-FAR_ctg15
atgacattcctagaggatcgggacttcgacgatgtgcccaccataccagaatattatagagggaagacgattttcttgac
tggtggttcaggtttcatgggaaaggtcttactggaaaaattattatactcctgtacagatctcgataggatatacttgc
tgttgaggaacaaaaaaggagtgccgccggaacatcgattagctgcaatttacaaatctccatgctttgatcgcctccgc
aatgagaaacccggtgtttttgattcaaaagtgttctttatagctggagatgtcagtgaaattggtttgggtttgtcaga
tgatgatcgaacgctaattataaacagaactcacataatatttcacgttgctgcaagtgtgaggttcgatgatcatttga
aagcagctattaaactaaatcttcgcggtacaaaacaaattttggaactggctacagaagtacgaaatttagaatgtttc
actcacgtatcaacgtcgtattcaaacacgaaccgagaactagtggaggagatcatgtacccaccgctggcggactggcg
ggacactctgaaaatatgcgacgagctcgacgacagggtcttgcaggtgctgacagccaagtatataggagagatgccca
atacttatgtgttttcaaagcagttggcagaacacgtggtgtacgaatataaggggaaattacctgtcgtcatcattaga
ccgtctatagtcgtatccagtgtaaaagatcccatacctggatggatcgagaacttcaacgggccaactggcattatagt
agcttgtggaaaaggtattctaagaacaatatactcgaagcccgatataatatccgattacataccggtggatgtcgcta
tcaagtgttttattgcatcaacgtggtccagagggaccaaaaagttagagccaacagacgacgtgcccatctacaacagt
tgtgccgggagcctgaacaacataacagtccatgaactaatttccataggcaaacaaatcatagcgtcgatgcctttaag
caatatgatctggtgttttggagctactattacatcttcattgtttatatttaatgttcaggtattatttctccatctcc
taccagcagttattatagacatgttgttatggatctttggacaaaaaactatgctggtgaaaatccaacgacgtatctac
gtagcaaatctagccctacactattatacaatccatcagtggacgttcagcaatgtcaattttgtcactctccgatcaaa
gatcaaggacaaagatcaagaagacttttactatgacttagaaaatgtggacagatatgaattctttagacagtgctgta
atgctgggaggaagtacttgttgcatgagacagaggatgatataccgaagaatagagctcattatgcaaggtatttattt
ttactgtacgactgtaaacacgacaggttttgggttctattcccacttgagaatattaaatacttaacattttcatttct
tcgctctgtgtcacgaggcaaagtgccccgttga
>Heliconius_melpomene-FAR_ctg16
atgggctttttagaagaatgtgatttaaacaacgtaccagacattcccgagtattataaagggaaaactcttttaatcac
tggtggttcaggttttatgggcaaagtcctgatagagaaactgctatactcatgtccagacctagacaaaatttatatgt
tgttaagaagtaaaaaaggggtcaagccagaagatcgattatcagctatttattcttctagatgtttcgatcgtctaaga
agagaaaggtcggatattttcaagaaaaaagttttcttcatcagtggtgatgtcagtgagataggtctaggtatttcaga
tgacgataaagcgttaatagttagaacgactaacattatttttcacgtagctgctagcgttagatttgacgattctctaa
aagtagcggcaaacttaaacctacgtggaacaagggagttggtagaacttgctaagaatatgaaaaacttagaagtttta
gttcacgtttcgacatcatacgctaacacgaacagacaatgtatagacgaagtaatatacccggccttcgcggactggag
ggacaccttggaaatttgtgaaaaattggacaataatactttaaatgttttaactcctaagtatttaggagagctaccca
acacttacgtattcacgaagcagttggctgagcacgttttgtgggaagagaaggggaagcttccaatcattataatgagg
ccttctatagtaatatccagtgttaatgaacctttggttggatgggtggagaatttgaatggaccagtgggtatgctagt
ggctagtggaaaaggtattctaagaacattatacacagatccagatttggtgtcagattacatcccagtggacgtggcta
taaaagctttcattgcgggagcttggataagaggtactaagaaattagaacccactgacgacatagaagtgtacaactgt
tcgaccagccacatgaagacgatgactattggtgaaatagtagagtatgggaggaatatgatcgtgcatgaggtaccttt
ggaaggtatgctctggtacgtcggtggctcgttgactacttcgaggttagagtataatttaaaagtaatcttgttgcatt
tactgccagcgatatttgttgatttaatattatggatatccggtagaaaaccaatgctagtcaaattacaacgacgcata
tattcagctaaccttgctctacactactatgtgacacagcaatggacattcaaaaatacaacttcctaa
>Heliconius_melpomene-FAR_ctg17
atggaggtacaaactaaaacagacatcaaaagtgacaagcacatcatggacaatatagaggattcacagatacaggcgat
gtttgcgggatcgaccatcttcttgaccggaggtactggtttcttgggaaaacttatggtggaaaaattgttgagatgct
gtccaaaaataaaaaagctgtatctactgacgcggccaaagaaaaatcaagaaataatgacgagattgcaagaacagttc
gaggacgttctctacgacaaattaaggaagcaaatgccggatttcatgaaaaaaattgacctcatccaaggagatatggg
aaagcctgatttagatataagcgatgaagatcgaaataaaattattaacgaagtagaattcatttttcacggagcagcaa
cagttcgttttgatgaagcactgaaaacagctgtggccatcaacgtgcggggaactagagaaattttactattggcacgt
tcttgtaccaaattgcgtgcccatgtgcatatttctacggcttacagcaactgcccattaagagaaatcgatgaaaaatt
ttacgacagtaacctccctggcgacaagcttattgatcttgtggagaacataaataaggaaaccttagcaagtattacac
ctgggttattaggcgaatttcccaacacctactcgtacacgaaatcggcagccgaggatattgtacggaaatattctcaa
ggtctgcccgttgctgtattccgtccgtctatagtaatctcaacggcgcaagaacccgtaccaggttggatagataatgt
gtacggacctactggagtagcagtaggcgcaggggtaggtctcctccacgtgttactctgcaacccatcagcaatagctg
atctggttccgagcgacttcgtagtgaacggctgtatagcaatcgcttggaagacagcaagagactatccgggaaaccat
gaagaagctccagaggataacttaccgatcatttataattatgtttcttcggagcagaatcctatgacttgggaattatt
tttgaaaaagtgtgaagtgcacagagcgagagcgccattgatgcaagctacatggatgtacctattttggctaacatctt
ctgaatttatgtacaatatatattttgtcatcctccactgggtaccggcgtatataacagatttctttcttgtgatcatt
gggaaaaaacccatattaaaaaaaacatacgtcaaaataaagaaattctccgctgtcatcgcttacttcgctcaacggga
atggaaatttcacaacggaaacattttaaatctgtacaaggaaatgcatgaaacggataagcaaatgttcaattttgata
ttgaatcttttgtatgggaagaatatttctatgaatatgtaaagggcattagattatttttaatgaaagattccttagac
acaatacctcaaagtcgtaaaaagcattttaaactaatgttaatacattacctcctactttctttaatttccattggact
atttaaatttgtatggtgtatcgcgatttttttatgtaagttattccgttaa
>Heliconius_melpomene-FAR_ctg18
atgtttgcgggatctaccatcttcttgaccggaggtactggtttcttggggaaacttatggtggaaaaattgttgagatg
ctgtccaaaaataaaaaagctgtatcttctgacgcggccaaagaaaaataaagaaataatgacgagattgcaacaacagt
tcgaggacctctacgacaaattaaaaaagcaaatgccggacttcatggagaaaattgacatcatccaaggagatatggga
aagcctgatttaggtataagcgaagaagatcgaaataaaattattaacgaagtagaattcatctttcacggagcagcaac
agttcgttttgatgaagcactgaagacagctgtggccatcaacgtgcggggaactagagaaattttactattggcacgtt
cttgtaccaaattgcgtgcccatgtgcatatttctacggcttacagcaactgcccattgagagaaattgatgagaaattc
tacgacagtaacctccctggcgacaagcttattgatcttgtggagaacataaatgaggaaaccttagccagcattacgcc
tgggttattaggcgaattccccaacacatactcgtacacgaaatcggcagccgaggatattgtacggaaatattctcaag
gtctgcccgtcgctgtgttccgtccgtctatagccgcttcttcagcagtatttgtcgagccctccgggacgtttgtgtat
ggttattttaaggtacttgtagttgtaggcgcaggtgtaggcattctccacgtggtgctctgcaatccatcagtgatagc
ggatatggttcccggcgatttcgtagtaaacggatgtatagcaaccgcttggaagacggcaagagactatccgggaaacc
atgaagacgctccagtggataacttgccgattacttataattatgtttcttcggagcagaatcctatgacttggaaatta
ttcatgaaatatattgaagtgtacggaatgagagtgccatcgattcaagctatatggatgtgcctatgcctgataacacc
ttatgaatttatatacaatttctattttctcgtcctccactggataccggcgtatataacagatttctttcttgtgatca
ttgggaaaaagcccatattaaaaaaagcatacgccaaaataaagaatttctccgctgtcatcgcttacttcgctcagcgg
gaatggaaatttcacaacggaaacacattaaatttgtacaaagaaatggatgaaacggataagcaaatgttcaattttga
tatggaatctttaatatgggaagaatatatggaaaaatacgtaatgggcgttagaatatatttattgaaagatcccgtag
acacaatacctcaaggtcgtaaaaagcagtttaaactaatgtttaaactgctttacattacttcctactttcattaa
>Heliconius_melpomene-FAR_ctg19_partial
gttttgatagagaggctactttcaacttgccctgatgtaggccgtctgcatttgcttatgagacacaagaagggcgaagc
ccctgagaaacggctgctagtgttgaaacagtcacaggtatttgacattctccgtcaatccaatccgtctcaactcgaca
agctgtgtatcatcccgggggacgtgtcgcagcccggactcggtattactggatcttatctgaaggaactgcaagaggtg
tcaatagtgttccactcggcagctaccctgaagttcgacgaggctctgcctacagctgtggaacagaacgtgctctcagt
gatgcgccttatggacatatgcgatactttacctaatcttcaggctctggtccacgtatcaaccgcatacagcaacccgg
agcgtaatgtgatagaagagaaagtgtactcagcgccagctcctctgccccgactcttggcgctggtagatgctgttcca
ccaccactgatggctagtattacatcccaatacataaaacccaagcccaacacctacactttcacaaaggcaatggctga
agaagcaatcaacactcgtcccaacaagacttaccccatagctatcttcagacctactattgttgtgtgttcacttcgtc
acccttatccgggatggatcgagaatttaaacggccccagcggcgtggtggcggccgctgggaaaggactcctgcatgta
tttagaaggaaaccagacgccagggctgatctacttccagtggacatagccatagacactatgctggctgtggcttggga
gactgcggtcgacaaaattcctgaggtccgagtgtacaactgcagtacatttgaaaatccaactacgtggttggcgttcg
agaattcactgcaaaaattccttccggtaaatcccatggacggctgcatgtggtaccctagcggctttggagtagaaaca
aaatacgcctataaattattggaaatgttccttcagaccattccgttgcatgtagcagaatatattatcaggacgcttgg
attcaagatgaaattaagcctaataacagcagacaaaaagataagggcaatgagtggagtcctcgctttcttcgcgttac
gtgaatggcacttcaagactgacaacgtagctaaactccgcgcacgtctgacgccaagtgacagcgctatatacaatctg
gatcctaagagtatagagtaa
>Heliconius_melpomene-FAR_ctg20_partial
gttttcgatcgtctgaaggaggaagtaccaaagttcaggcacaagattgtggccataccagcggattgtgaggcagcggg
gctagggttaactataagtgatagacagactcttatagaaaaggtacacgtaatatttcattccgcagcgacagtcaaat
tcgatgagcatttacgcgcggctttagtcatcaatgtgaaggcgcctttatatctgttacagctcgctaaggatatgaaa
ggtttaaaagtattcatgcatatatcaacggcatattcaaactgtcacttatcccacgtagaagaaaaaatttatccgtg
cgaagcgaactcggagaagttacatagcatagttgacaaactaacagacaacgaggtcaatgacatattacctacaattt
tgggtaaatggccgaatacctacactttcaccaaagcgttagcggagaatgagataaaattgaacagcaagaacgtacct
gtagcgatatttcgaccagctatagtcacatcaactgtgaaggaacctttgaaatgttggttagacaacatgtacggacc
caccggtgtagcagtcggtacagtgacaggaatgctcaggacagtacaatgtgatccgtccgtgaccgccgacctggtac
ctgttgactcagtggttaattgtctgatggtggctgctagaaacgtaagcagacagtatgaggagagagcggtaatcgaa
ccccctatcttcaactatgtgagctcagtggagaatagaatcacttggggagacttcaccagactcaatatggccaggat
tgataagcaaccgttttctaacgctgtttggtatgcatcagtgactttaaataaatcaacatttatgaatcaactctata
tattcttcttacacttactgccggcagctctagtggacgcactcgctatctgtataggaaaaaaaccaaaaatgttaaaa
gtgtataggaagatacacaaattttcgtcagtacttatgtatttctgcacgagagaaataaccttctgtaatcagcacac
gcgaagtttgtgggagaaaacttcggaatcggataaacagatattcccattcagtatgggcgaagtgaactgggatgact
atttcgattcgtacctgcccggtatcagacggtacctcttcaaggagagcgacgataccgtgccgcaagctaggattaaa
tggaaaaggtacttattgttatactga
>Heliconius_melpomene-FAR_ctg21
atgtcggaggaatcgcaggtgcggtcgttttattccggtaaaaacttcttcataactggtggtactggtttcgtgggatt
atgtctcatcgagaaaattctaagaactatacctgatgttgggaaattgtaccttctaatacgacctaagaaaggaaaag
atataacgtcaagaatacaggagtttgctaaacatcctgtattcgagaaactactagaaacaaacaccaatgatatattc
aacaaattaataccaatttccggggatgttggtactaaagatctaggtatttctgaagaagatagacaaattttaataga
aaatgtcaatgttgttgtgcattccgctgcgacgttagactttgaagagagtttgaaaccaaccgttcaaataaacgtcc
ttggcactcgacagataatggaattgtgtgatcagatgaagaatttgaaggtaatgatccacgtttcatcggcctacgtt
aattcctacttaaaggaagcgcatgagaaagtatatgatacaccagccgatgtggaatcagtgatagatttgtcaaggaa
acttagtgaacaagctttagtggatatggagaaaacaatactaaaagaacatccaaacacctatacatttacaaaacatt
tggcagaacatgaagttaagaaatattcagagaaattcccttgtaccattgttagacctactatgattgtcgctgcgtgg
aaagaacctgttgtggggtggacatgctccaaagtagggccacaagggtttttaatgggggccgcgagaggcgtagtccg
tcgtctaccactttctaaagataacgtagcggattatataccggtggatgtggtggtcaatcaactgttggcagctggtt
ggaatgccggagtgagcgggccaggtttaacagtctaccattgttcgtcgtcaacacaaaaacctttcaaatggtcgatg
ttagagaacgtagtgaataaaatgttgcaaaattaccctttgaaaagtgctgtttggtacccatatctagattttgtctc
atctctctggctattccggatatccgccatctttattcacttcctgcccgccattttgttagatatgttattgagaatta
ccgggaagaagcctatattgttccgtcttcacaaaaatgtatggaattcactgagtcgactcgaaacgtttatttttagt
gaatggaagtttcataatacaaatacaagggaactaaatcagaaattaaataaagttgataaggaaatatactttatcga
catacagacgattgtttgggaacaatatttcgtgaacttacacttgggtgttagaaaatatttaaatcatgaaagtgaaa
aaactttaccggcagccaagaacaagcactctatgtaa
>Heliconius_melpomene-FAR_ctg22_partial 
tataccattctgacgcgaccaaagaaaaataaagaaataatgaaaagattgcaagaacagctcgatgatgttctctacga
caaattaaggaagcaaatgccgaatttcatacaaaaaattagcatcatccaaggagatatagaacagccttatttgggta
taagcgaagaggatcgaaacaagattattaacgaggtagaattcatttttcacggagcagcaacagttcgttttgatgaa
gcattgaagacagctgtggccatcaacgtgcggggaaccagggaaattttactattggcacgttcttgtaccaaaactgc
ccatgcccatgtgcatatttccacggcttacagcaactgtccattgacagaaatcgatgagaaattctatgatagaaacc
tctccggcgataaactcattgatcttgtggagaacctagacgaaaagaccttggacagcattacaccggggttattaggt
gaattccctaacacatacgcttacacaaaatcggcagctgaggatattgtacggaaatattctcaaggtctgcccgtcgc
tgtatttcgaccgtctatagtgatctcaacggcacatgaacccgtaccaggttggatagataatgtgtacggacctactg
gagtagtagtaggcggataggtaggcattctccgtgtgttactttgcaacccatcattgatagcagatttagttcccgga
gacttcgtagtgaacggctgtatagcaaccgcttggaagacagcaagagactatccggaagaaggagctccagtggataa
cttgccaatcacttataattatgtttcttcggagcagaatcctttgacttgggaaaggttcacgaactattctgaaatga
acagacggaaaatgccattgatgcaagcgacctggatgtgcatattttggctagagccttccaagtttctatacaatttc
tattttgtcatcctccactggataccggcgtatattatagatttctttcttgtgattattgggaagaagccaatattaaa
aaaaacatacgttaaaataaagaaattctccgctgtctccacttacttcactcaacgggaatggaaatttcacaacggaa
acacattaaaactgtacaaagaaatgaataaaacggataagcaactattcaattttgatatgaaatctttagtatgggaa
gattatttctatgaatatgtaaagggcattagaatatatttaatgaaagatcccttagacacaatacctcaaagtcgtaa
aaagcaatttaagttaatgttaatacattattttttactttctgtaatatgttttggactattcaaattagtatggttta
tcgcgaaattgtttatttcagttaatccgttaagtttcaggctccagtgtgattttttcaatcggtacaaagggtttgat
gttgtatga
>Heliconius_melpomene-FAR_ctg23_partial
gctctggtccacgtgtccacggcatactgcaactgcgagagggaacgcgtagaggagacggtgtacgcgccgcccgccca
tcctgagcacgtggtgacgctggtacagacgctgccagatgacctggtcgatcgaatcacaccggacttagtgggcgaca
gacccaatacgtatacattcacgaaggcgttagcagaggacatgctcatcaaggaatgtgggaaccttcctgtggccatc
gtcagaccgtctatcgtactatcttctgtccgggagcctgtcaaaggatgggtggacaactggaacggccccaacggtat
aatagcggcggtcggcaagggcgtgttccgcacgatgctcggcaccggcacgagggtagcggatttggttcccgtcgata
cagtcatcaatttgatgattgtgtgcgcttggcggactcatttgagacgaggtgacggtgtggtagtgtacaactgctgc
accggacagcagaacccgatcacgtggcagcgcttcgtcaaaaccagcttcaaatatatgagaaaacatccttttagtga
agtagtgtggtaccccggcggtgacatcactagcaaccgtttgaaacacaacactctgtctctcctccagcacagagctc
cggccgtcttcatcgacctcgtctccaagttgtctgggaataagcctatgatgatgcgagtgcaaaacaaactggaaaaa
gcttcggcatgtctagagtatttcacgacacgtcaatgggcattcgccgatgataatgttcaggagctatgtacgtacct
atcgcccgaagacagacaaacatttgactttgacgtgacgaatataaactgggacgcctatatagagtcctacgtgttgg
gaataaggaggtttctgttcaaggagagtccagaaacattgcccaggtccaggaagttactgcggaggtga
>Heliconius_melpomene-FAR_ctg24_partial
ttgttaggcgaattccccaacacatactcgtacacgaaatcggcagccgaggatattgtacgaaaatattctcaaggtct
gcccgtcgctgtattccgtccgtctatagtaatctcaacggcgcaagaacccgtaccaggttggatagataatttgtatg
gacctactggagtagcagtaggcgcaggggtaggtctcctccacgtgttactctgcaacccatcagcaatagctgatctg
gttcccggcgacttcgtagtgaacggctgtatagcaaccgcttggaagacagcaagagactatccggggaatcatgaaga
agctccagtggataacataccgatgacatataattatgtttcttcggagcagaatcctttgacttgggaattattcatga
aaatgtgcgaagtgcacagcacgagagcgccaacgatgcaagctacatggatgtacctattttggctaacatcttctgaa
cttatgtacaatatatattttttagtcctccactggataccggcgtatattatagatttctttcttgtgattattgggaa
aaagcccatattaaaaaaaacatacgtcaaaataaagaaattctccgctgtcatctcttacttcgctcagcgggaatgga
aattccacaacggaaatactctaaaactgtacaaagaaatggatgaaacggataagcaaatgttcaactttgatttggaa
tctttagcttgggaagaatatttccaagactatgtaaagggcgttagaatatatttattgaaagatcccttagacacaat
acctcaaagtcgtagaaagcattttaaattaatgttaatacattacctcctactgtctttaatttgcgttgcactattta
aatttgtatggtgtatcgcgaatttttttatgtaa

>Heliconius_melpomene-FAR_ctg25_partial
gcactagtccatgtatccacagcatacagcaacgcgcccaagagttatattgaagaacgagtgtacccacctccttatga
ccctgaaggcatagtgagatgcgcaaagatgctgcccgctgaaactgttgatataattgctgaatctttacagggtgaac
atcccaacccctacacattgacgaaggcgttagcagagtcaatagtttacagccacacggaactacccatttgcatagtt
agaccttctattgtgacagctgctttccaagagccgttcccaggatggatagataatatttatggcgttacaggtattat
aatggaaatatctcgtggcacctaccgttcggggtattgtcgcgagcggtatgtagtggacttggtgcctgttgacatgg
tggtgaatagctgtatcttggctgcgtggagacagggttcgaagaagccaggccgttgtcccgtgtacaatgtaacgtca
ggttctataaacccgctacagtggggtcatttcactcagctttgtttgaaatgggcaagagaaaatcctacgaaatacgt
catgtggtatccaaatttcgctttcacggaatcgagatttgttaatacattttgggagatcttttgtcatttcctgccag
ctttcttctacgacttactattgagggctcaaggaaggaaagctat
>Heliconius_melpomene-FAR_ctg26_partial
atggtggccaggccgaagtcgccgtgtgacgcactgctgccgcagttctacgccgggagaagcatcttcattactggagc
tactggctttatggggaaagttttgatagagaggctactttcaacttgccctgatgtaggccgtctgcatttgcttatga
gacacaagaagggcgaagcccctgagaaacggctgctagtgttgaaacagtcacaggtatttgacattctccgtcaaacc
aatccgtctcaactcgacaagctgtgtatcatcccgggggacgtgtcgcagcccggactcggtattactggatctgatct
gaaggaactgcaagaggtgtcaatagtgttccactcggcagccactctgaagttcgacgaggctctgcctacagctgtgg
aacagaacgtgctctcagtgatgcgccttatggacatatgtgatactttacctaatcttcaggctctggtccacgtatca
accgcatacagcaacccggagcgtaaggtgatagaagagaaggtgtactcagcgccagctcctcttccccgactcttggc
gctggtagatgctgttccaccaccactgatggctaatattacgtccca
>Heliconius_melpomene-FAR_ctg27_partial
atgttaccgaatttcaatgatcttggagatctcaatcagaattttcaagaagagaagatagctgactacttcaagggctc
cgtcatacttgtgacaggtggcaccggtttcgttggaaaagctcttttggagaaactccttaggagctgtccaggaattg
ataccatttatgtcctgatgcgccccaaacgtggtctctcagtggatcaaaggtataaggaacttttaaaaaaccaggta
ttcgatcgtataagatctagatggccagaacggttaagcaaattgtatccaataactggagacgtttctgccccaaatct
tggcgttagtccagaacagcaactgctgctgaagagatgtcatacagtgttccactcggctgccaccgtgaaattta
>Heliconius_melpomene-FAR_ctg28_partial
atggcatcgtgccttagtggccattttggccccaaccaagactacaccccagtggcggagttctacgccgacaagtccgt
gtttgttacaggtggtaccgggttcatggggaaggtgttagtcgaaaaactattaagaagttgtccaaagatcaaaaaaa
tatatttgttgatgaggccgaagcgtggtcaggatgtcgcctcccgtctcaccgaactaacacaatctccgctcttcgag
acattaaggaaagaacggcctcaggaactaaacaagatcataccaatagttggcgatataactgaacctgaactaggcat
cagtcccccagaccaggccatgctgtgtcaaaaggtatcggttgtattccattcggcggcgacggtgaagttcgatgaga
aattgaaactatcggtcacaataaacatgctgggcacgcagcagctggtgcagctttgtcatcgtatgctgggcctggag
>Heliconius_melpomene-FAR_ctg29_partial
gttttcgatcgtctgaaggaggaagtaccaaagttcaggcacaagattgtggccataccagcggattgtgaggcagcggg
gctagggttaactataagtgatagacagactcttatagaaaaggtacacgtaatatttcattccgcagcgacagtcaaat
tcgatgagcatttacgcgcggctttagtcatcaatgtgaaggcgcctttatatctgttacagctcgctaaggatatgaaa
ggattaaaagtattcatgcatatatcaacggcatattcaaactgtcacttatcccacgtagaagaaaaaatttatccgtg
cgaagcgaactcggagaaattgcacagtatagttgacaaactaacagacaccgaggtcaatgacatattacctacaattt
tgggtaaatggccgaatacctacacttttaccaaagcgttagcggagaatgagataaaattgaacagcaagaacgtacct
gtagcgatatttcgaccagctatagtcacatcaacagtgaaggaacctttgaaatgttggttagacaacatgtacggacc
caccggtgtagcagtcggtaccg


>Heliconius_melpomene_FAR_ctg1
MYKSVAECYEGESVFITGGTGFLGKVILEKL
LYSCPGINKVYLLVRGKANATVQQRIQNILEQPLFSRLKKENPQALEKIVPIVGDISEPKLGLKAEDEELLLNTVS
IVFHVAATIKFNEPLEVAVNINVGGTARVLNLCQRVPGIKAFVYVSTAYSNTDRKIIEEVVYPTPASLSEVKKLIEI
GITEDQVQQLIKGRPNTYTFTKALAENVVVENKGRVPTIIVRPSIVSSSKGEPIVGWIDNWFGASALITTIAKG
LNRVLLASPLNTLDLIPVDYVANLIIVAAAKCECTKEVAVLNSCTSGENPIVMRRLADLLIADS
HKHKFYDVPMPSVHFTRFRWVVFLMTLVLQTIPAYIADIFLLIRGKRTKYMKIQNRVSLVRNTLEYFTSNNWLICA
PKTRALAESLSSEDKKQFPCNPRDIDWDLYIPSYCQGIRQFLCKS*

>Heliconius_melpomene_FAR_ctg2
MCEYTPVADFYNGESILITGGTGFLGKVVLEKL
LYSCPGINKIYILIREKQNSDGPHRVQGILNQQIFDRVKNARPLAPVKVIPIVGDISEPDLGLSVADDKNIRDNVS
ILFHVAANIRFNEPLEIAMNVNLMGTSRTLELFRRLENKKAFVYVSTAYTNLDRKYIEEIIYPAPFSIKELKTLLDI
GIDEDQVKELTKCKLNTYIFTKAMAESLVAQNCDLPVTVVRPSIISASISEPKPGWIDTWMGASGVMTTIAKG
FNRVLLSNPNNFLDLIPVDYVSNLMIVAAAKGIKTGEVAVYNASTSGENPISIKEFMALNISDS
VKNKFNDFPKPGVYYTTKKWIVILITVLLQVLPAYIADLLLFIMRKNTRYVKLQAKVTLARDIVEFFTLNNWRIRA
TKTCTLAHSLSPADRNEFPFNPSDINWKDYIPLYCYGIRNFLLNVK*

>Heliconius_melpomene_FAR_ctg3
MASLSNTIPNNSSISQYYANKSIFITGGTGFLGMILIEKL
LYSCPDIKKIYILIRRKKSVLPEERLKQLINGKIFDRIRKKCPDNLSKIVLVKGDLIEFDLGLNPKELKMLQDEVS
VVFHLAATLKFNEPLSVAMKVNVEGTREVLRVSQSMKNIEIFVYMSTIFSNADHERSTIVEELYPSPKDINEVYEMINQ
NNPNETFCPELLDRRPNTYTFSKAIAENIVAENRGALPTIIIRPSVVTSCYNEPMEGWIANWMGPTPIFTLVGQG
LIRCLYGKTHYTFEIIPADYVVNLTLCATAKHQGGKELSIYHSCSTADNPITLAETSEYVSKES
VKQKFNLLPYPGMMLIENNWLLYLLHFIFHVCPAFIADLLLFISGHPLRYVKLLQKMTYCMKVLKYFSSRSWAMKA
TNARGLLNSLSDVDKREFPCDPVNIKWDEYFPIYLFGIRKYLLKMK*

>Heliconius_melpomene_FAR_ctg4
MLRTKYKLCSILLREKHTSVAECYEGQSAFITGGTGFVGKVLVEKL
LYQCPGIEKIYLLLREKKNVAPHLRLQQTLEEPIFSRIRNEKPEVLDKIVPIIGDIAKPELAMRIEDQKLLFEKVT
TVFHVAASVSFDDPLDVAMNINVGGLERVFHLCHQMTALRVLLHVSTAYCNTDKKVIEEIVYPPPASLDKVNDMIAK
GINNDQVKMLINKQPNTYAFAKAIAETMIVEKRGNIPTVIVRPTIVSASKNEPFVGWVDNWFGMTGLMALTLLG
RNRVLMCKSENVMDLTPVDYVSNLIIVAAAMKSTSNDNSLSVYNCATSKENPLKAEKVRKLVVDYS
YKNKIYDVPYPYLHYTTSKWVEWLIITTFNTIPAYLTDTVLLWRGKKPRYINFHSKISRMRNVLEFFSSNSWEISA
SRTRALSASLTPKDKENFKFDPIDIDWNDYFPKYCGGVSRYMLKRER*

>Heliconius_melpomene_FAR_ctg5
MFRLKQRFSGVSARFIHTPVAKCYDGQSVFITGATGFLGKVLLEKI
LYSCPGINKVYLLIRENRESDVHQRIKKILDQPLFSRLRNDYPNAIQKIVPIAGNISKPQLGIKNEDIRILQNNVS
IVFHSAATVKFDEPLDVSTNVNVNGTQRVLNLCHSMKYIKALVYVSTAFINKYCDGLDEKLYEPPISVTILQEIIKA
GVSEDQLQKLLEGRPNTYTFTKAVAESLVAEQHGNIPTAIIRPSAITCSKSEPIAGWLDNWFAVNTILMMIGNG
WIRCLLSKPENVYDIIPVDYVANLMMVAAVRCDGKNGVEVFNCTSSRENPLTTQVFINSIIQHS
SKHKNYDFPPHVYLTSSKTIWNLITLIFETLPVNVADLYLTVKGKKPRYKKIQNKMNQVRGVLEYFSKHNWSLPA
TRTRALAKNLSPNDRETFPFDPRSFNWEEYMPMYCESVRKYLLKK*

>Heliconius_melpomene_FAR_ctg6
MFRLKQRFSGVSARFIHTPVAKCYDGQSVFITGATGFLGKVLLEKI
LYSCPGINKVYLLIRENQESDVHQRIKKILDQPLFNRLKNDYPHAIQKIVPVAGNISKPQLGIKDEDIQILQDKVS
IVFHSAATVKFDEPLDVSTNVNVNGTQRVLNLCHSMKHIKALVHVSTAFINKNSDGLDEKLYDSLISVTKLQEMIDA
GVSEDQLQKLLDGRPNTYTFTKAMAESLVAEQHGNIPTAIIRPSAITCSKSEPIVGWLDNWFVVNAFLMMIGNG
WLRCLLSKPEHVMDIIPVEYVANLMIVAAVRCDGKNGVEVFNCTSSRENPLTTQVFINSIIQHS
SKHKNYDFPPHVYLTSSKTIWNLITLIFETLPVNVADLYLTVKGKQPRYKKIQNKMNQVRGILEDFLKYNWSLPA
PRTRALAKSLSPNDRETFPFDPRSFNWEEYMPMYCESVRKYLLKK*

>Heliconius_melpomene_FAR_ctg7
MKIYQPIADCYEGQSVFITGGTGFLGKVLLEKL
LYSCPGINKIYILIREKANVSIEERLQIIFEQPIFKRIKCENPEALLKIVPIRGDVSLPDLGMTVEDKHLLIDTVS
RVFHLAATVKFNEPLNIALNINVDGTQHTLSFCKNMKNIKSFVYVSTAFSNADKKIIEEKTYPVSKTLSEIKNLIDN
GLDENLIKELIGGKPNNYAFTKAMAENVIVEGHGNVPVVIVRPSIVSPSISEPLSGWIDNWFGATSLIVAAGKG
FNRVVHTSADNTLDLIPVDYVSNAIIVAAAKCKWTKDVPVYNSCSSRRNPLRMQKLGDLTIADS
YKNKFYDIPLPFVRFTSSKLIVFLIALFMETIPAYIADFFLLLTGKKCRYVKAVGKLVIIREKLHFFITNSIIIQS
QKTRNLAESLSPSDKRIFPFNPIDIDWDNYIPIYCHGIREFLLKK*

>Heliconius_melpomene_FAR_ctg8_pseudogene_contains_missense_mutations_ex1
MS*H*VPSGNSLNNCLYALLYERPLFSFSENKLKYRSIKESYSGKSIFLTGGTGFLGKVLIEKL
LRSTDVEKIFVLIREKKGIDSDKRLKQMLNIPIFEDLKENKPNALNKLVAIGGDVTKKDLGISPEDEQKIIDNVS
LVFHSAATVKFTDPFSNIMNINYEGTKKVLKLSKKIKNLETFVYISTAFCQGDRTHINESMYPRFYEEGEVYKFIDA
YGDNPTEVVKFLDGKPNTYTLSKSLCESYIKEEHKPLSTIVLRPSIVTPVYKGPVPGWVDSWVAATALFSDVARG
LTKVMYGDKNVICDMIPVDYVINLAIVAGARGNKTDDILVFNSSSGTANPITWKEGADLYLEES
LKYGKSELKPRKVMVLSSPLLMDFLSFTLQTTPAFLADLMLRIKGEQPKYLNMQKRAILLRDILRTFSSISFQIKS
QKTEGLYTTLSEEDKVQFPFDPKTIVWRKYMRIFYKGVQKYMLNDK*

>Heliconius_melpomene_FAR_ctg9
MASEVNEWYRGRKVLVTGASGLMGKVLIEKL
LYSVPDIGCVYALVRSKRGKSPESRIEDMWKLPLFSRIREEKPHVMKKLVPVVGDILFDNLGIEKNQLEEIYNEVS
IVFHFAATLRLEAPLKEGLEMNTKGTLRVLEIAKRMKNLVSFVHLSTAFCYPDHGRMAEKVHDPPADPHEVLRAASW
LSEEQLNLLAPSMMQQHPNSYTYSKRLAEALVKESYAEIPTVVVRPSIVTPAYKEPTPGWVDNLNGPIGLMIGAGKG
VIRTMHCYGHYHAEVIPVDIAINAIILIPYYINTKIERPADIPVFNLTSGDDRDTTWKEVLDVGKATV
RKFPFEGPLWYPNGNIRHNKLIHELCVFFYHIIPAYLIDFLMLIFGQKRFMVRIQNRISVGLEVLQYFTTREWWFDT
HNFKALATKLNQMDFATFPMNLAIIEVGPYIETCMIGGKLFCLKEKLENLPKARLQNNM*

>Heliconius_melpomene_FAR_ctg10
MASEGYSSSELESMPDRIAETFTGLHLLVTGGTGFMGKVLVEKL
LRKCPDIGKIMLLVRPKKGKTPKQRLEEMLNDELFGKLRALRGGVEPLLEKLEIVNGDASAPDLAISEADRQTIIDNVN
IIIHAAATIRFDEELKKAVLLNVRGTKLVFELGKKCKNLQLFIHISTAYCHLHEKLLEERPYPPPADPHKIIDAMEW
MDEETIATITPKLLSKLPNSYAFTKALGEALAVEAMEHIPVIILRPSIVIPIWQEPLPGWTDNINGPTGLLIGAGKG
VIRTMYCKSNSYADYLPVDVFINGIMICTWNYIKNGDTQRTVVNFTSSAEIKVTWLEMIDAGREII
MKRVPLNGVVWYPGGSMKHSRLYHNICALFFHWIPAILIDTLLFCLGYKPVLMRVHRRISKGFDVFEYYTNNQWDFKS
DIAQTVRKSLNPKERRDYKVDAIGLDILKYFEDCIKAARIYILKETDDTLPAARRHMLM*

>Heliconius_melpomene_FAR_ctg11
MAPSIGVPEYYVGKNIFITGATGFMGKILIEKL
LRSCPDLNKIYFLMRPKRGQSVKERLDDFINCKVFDSLHDKSPKCFDKLHVISGDILQDDLGISIEDWDLLQKEIQ
IVYHCAACVRFDMFIRDAVNMNTLGTMKVLKLTDGMKKLEVFVHVSTAYCRCEVHTLEERLYPANHRPQNVMECIKW
MDDDLLSYLQPKLIEPQPNTYAYTKSLTEDLVSQHVGKYPIVIARPSIVIASHKEPLPGWVDNMNGPTGLLIGAGKG
VIRSMHCNDSYLADVVPVDIVVNACILLSFITAMEKPKEIKICNITQSGYNPITWGEALDMGRVHV
QEFPFSVCLWYPGGSPKSSKVHHLIAAFFFHLLPAYLVDMMCVLMGKKTFMIKIQKRVNYGLEVLQYYTTKEWFFKN
DYFRSLPSLVSKADNETFYTDVHVSVSFLIIKIS*

>Heliconius_melpomene_FAR_ctg12
MQPSVTEYYEGKSVLITGATGFVGKTLVEKLLRSCPGVKTIYLLMRKKKGVSSQERIRDLCSNIIFDHLREKQPEAFEKIKLVAGDILEEGLGISNDDRQELQKNCNIVYHSAACVRFDQKLKIAIHINTVGTERVLKLAETMENLESFLHLSTAYCRCDLPVLDEFLYPAVHDPNKIMELVEWMDDDTLDFLEPRLISSEPNTYSYTKAITEDLVAEYSPKLPIAIGRPSIVTASWKEPMPGWVDNLNGPTGLLTASGKG
VLRTMLCNPSYTADAVPVDVVVNGCILIAYLTAIDKPKKMPIYNITLSGVQRLTWGEIIELGKHWVLKYPYTVALWYPGGNIKSNRLYHYTMVFLTHLIPAYLIDMLLFLLGRKTFMVNVYKRISHGMKVLQFYTTKEWHFRNSNFLSLKNRINKNENEIFYTDLSELNLDAYLKDYILGTRKYIVKEDESTLPRARKLLKM*

>Heliconius_melpomene_FAR_ctg13
MNPTAPLLDFSEDHEFVSANHLDDYYSQEDQNDAKEAEKQRLTKGKAAKTDIQKFYKDQCIFLTGGTGFLGKVIIEKL
LRACGEIDTIYVLVRSKKGKDPMTRIHEMLDDFIFHAAHKINPKGIHKVVPIVGDMELPGIGLSDEDRRLLVSRVT
IIINSAATVKFDEKLSIATGINVKGTKEVIKLAKECKNLIAITHVSTAFSNTHVDFIEEKFYESPMSVEALEAVSQ
LDDNVIESILPALLGNRPNTYCLTKAVAEEAIRTYGEGMPICIIRPSIVISTYEEPVRGWTDSVYGPTGLVVGIGTG
VLRTMYFDVNKVADMVPVDLTVNAIIVSAYQTAMNFKENQTSDIPIYNFVSGAQNPLKWGEFIKYNMKYG
MDNPTIKAVWYYGLTPTNNFYFFVFLDFFLHYLPALLMDVFSAVTGKRRVMLKFYTKLRKLANIMFYFSTQHWKFSD
ENVKDMWSSISAQDRAVFPFSIGEISWDYMAETFLLGKNTIRFSIRNK*

>Heliconius_melpomene_FAR_ctg14
MEVHTKTDIKSDKHIMDNIEDSQIQKTFAGSTIFLTGGTGFLGKLMVDKL
LRCCPKIKKLYLLTRPKKNKEIMKRLQEQFDDVLYDKLRKQMPDFMEKIGIIQGDMGQPDLGISEEDRNKIINEVE
FIFHGAATVRFDEALKTAVAINVRGTREILLLARSCTKLRAHVHISTAYSNCPLREIDEKFYDSNFSGDKLIDLVEN
IDEKTLDSITLGLLGEYPNTYAYTKSAAEDIVQKYSQGLPVAVFRPSIVISTAHEPVPGWIDNVYGPTGAVVGAAAG
LLHVLLCNPSVIADLVPGDFVVNGCIATAWKTARDYPGNHEEAPVDNLPMTYNYVSSEQNPLTWEMFMKYSEVYG
LRVPSMQAIWMYLLWLTPSTVMYNFYFFLLHWIPAYIIDFFLMIIGKKPILKKAYVKIKKFSAVIGYFAQREWKFHN
GNTLKLYKEMDETDKQMFNFDMESLVWEEYFQDYVKGVRIYLLKDPLDTIPQSRRKHFKLMLIHYFLLSLICFGLFKFVW
FIAKLFI*

>Heliconius_melpomene_FAR_ctg15
MTFLEDRDFDDVPTIPEYYRGKTIFLTGGSGFMGKVLLEKL
LYSCTDLDRIYLLLRNKKGVPPEHRLAAIYKSPCFDRLRNEKPGVFDSKVFFIAGDVSEIGLGLSDDDRTLIINRTH
IIFHVAASVRFDDHLKAAIKLNLRGTKQILELATEVRNLECFTHVSTSYSNTNRELVEEIMYPPLADWRDTLKICDE
LDDRVLQVLTAKYIGEMPNTYVFSKQLAEHVVYEYKGKLPVVIIRPSIVVSSVKDPIPGWIENFNGPTGIIVACGKG
ILRTIYSKPDIISDYIPVDVAIKCFIASTWSRGTKKLEPTDDVPIYNSCAGSLNNITVHELISIGKQII
ASMPLSNMIWCFGATITSSLFIFNVQVLFLHLLPAVIIDMLLWIFGQKTMLVKIQRRIYVANLALHYYTIHQWTFSN
VNFVTLRSKIKDKDQEDFYYDLENVDRYEFFRQCCNAGRKYLLHETEDDIPKNRAHYARYLFLLYDCKHDRFWVLFPLEN
IKYLTFSFLRSVSRGKVPR*

>Heliconius_melpomene_FAR_ctg16
MGFLEECDLNNVPDIPEYYKGKTLLITGGSGFMGKVLIEKL
LYSCPDLDKIYMLLRSKKGVKPEDRLSAIYSSRCFDRLRRERSDIFKKKVFFISGDVSEIGLGISDDDKALIVRTTN
IIFHVAASVRFDDSLKVAANLNLRGTRELVELAKNMKNLEVLVHVSTSYANTNRQCIDEVIYPAFADWRDTLEICEK
LDNNTLNVLTPKYLGELPNTYVFTKQLAEHVLWEEKGKLPIIIMRPSIVISSVNEPLVGWVENLNGPVGMLVASGKG
ILRTLYTDPDLVSDYIPVDVAIKAFIAGAWIRGTKKLEPTDDIEVYNCSTSHMKTMTIGEIVEYGRNMI
VHEVPLEGMLWYVGGSLTTSRLEYNLKVILLHLLPAIFVDLILWISGRKPMLVKLQRRIYSANLALHYYVTQQWTFKN
TTS*

>Heliconius_melpomene_FAR_ctg17
MEVQTKTDIKSDKHIMDNIEDSQIQAMFAGSTIFLTGGTGFLGKLMVEKL
LRCCPKIKKLYLLTRPKKNQEIMTRLQEQFEDVLYDKLRKQMPDFMKKIDLIQGDMGKPDLDISDEDRNKIINEVE
FIFHGAATVRFDEALKTAVAINVRGTREILLLARSCTKLRAHVHISTAYSNCPLREIDEKFYDSNLPGDKLIDLVEN
INKETLASITPGLLGEFPNTYSYTKSAAEDIVRKYSQGLPVAVFRPSIVISTAQEPVPGWIDNVYGPTGVAVGAGVG
LLHVLLCNPSAIADLVPSDFVVNGCIAIAWKTARDYPGNHEEAPEDNLPIIYNYVSSEQNPMTWELFLKKCEVHR
ARAPLMQATWMYLFWLTSSEFMYNIYFVILHWVPAYITDFFLVIIGKKPILKKTYVKIKKFSAVIAYFAQREWKFHN
GNILNLYKEMHETDKQMFNFDIESFVWEEYFYEYVKGIRLFLMKDSLDTIPQSRKKHFKLMLIHYLLLSLISIGLFKFVW
CIAIFLCKLFR*

>Heliconius_melpomene_FAR_ctg18
MFAGSTIFLTGGTGFLGKLMVEKLLRCCPKIKKLYLLTRPKKNKEIMTRLQQQFEDLYDKLKKQMPDFMEKIDIIQGDMGKPDLGISEEDRNKIINEVEFIFHGAATVRFDEALKTAVAINVRGTREILLLARSCTKLRAHVHISTAYSNCPLREIDEKFYDSNLPGDKLIDLVEN
INEETLASITPGLLGEFPNTYSYTKSAAEDIVRKYSQGLPVAVFRPSIAASSAVFVEPSGTFVYGYFKVLVVVGAGVG
ILHVVLCNPSVIADMVPGDFVVNGCIATAWKTARDYPGNHEDAPVDNLPITYNYVSSEQNPMTWKLFMKYIEVYG
MRVPSIQAIWMCLCLITPYEFIYNFYFLVLHWIPAYITDFFLVIIGKKPILKKAYAKIKNFSAVIAYFAQREWKFHN
GNTLNLYKEMDETDKQMFNFDMESLIWEEYMEKYVMGVRIYLLKDPVDTIPQGRKKQFKLMFKLLYITSYFH*

>Heliconius_melpomene_FAR_ctg19_partial
VLIERLLSTCPDVGRLHLLMRHKKGEAPEKRLLVLKQSQVFDILRQSNPSQLDKLCIIPGDVSQPGLGITGSYLKELQEVS
IVFHSAATLKFDEALPTAVEQNVLSVMRLMDICDTLPNLQALVHVSTAYSNPERNVIEEKVYSAPAPLPRLLALVDA
VPPPLMASITSQYIKPKPNTYTFTKAMAEEAINTRPNKTYPIAIFRPTIVVCSLRHPYPGWIENLNGPSGVVAAAGKG
LLHVFRRKPDARADLLPVDIAIDTMLAVAWETAVDKIPEVRVYNCSTFENPTTWLAFENSLQKFL
PVNPMDGCMWYPSGFGVETKYAYKLLEMFLQTIPLHVAEYIIRTLGFKMKLSLITADKKIRAMSGVLAFFALREWHFKT
DNVAKLRARLTPSDSAIYNLDPKSIE*

>Heliconius_melpomene_FAR_ctg20_partial

VFDRLKEEVPKFRHKIVAIPADCEAAGLGLTISDRQTLIEKVH
VIFHSAATVKFDEHLRAALVINVKAPLYLLQLAKDMKGLKVFMHISTAYSNCHLSHVEEKIYPCEANSEKLHSIVDK
LTDNEVNDILPTILGKWPNTYTFTKALAENEIKLNSKNVPVAIFRPAIVTSTVKEPLKCWLDNMYGPTGVAVGTVTG
MLRTVQCDPSVTADLVPVDSVVNCLMVAARNVSRQYEERAVIEPPIFNYVSSVENRITWGDFTRLNMARI
DKQPFSNAVWYASVTLNKSTFMNQLYIFFLHLLPAALVDALAICIGKKPKMLKVYRKIHKFSSVLMYFCTREITFCN
QHTRSLWEKTSESDKQIFPFSMGEVNWDDYFDSYLPGIRRYLFKESDDTVPQARIKWKRYLLLY*

>Heliconius_melpomene_FAR_ctg21 
MSEESQVRSFYSGKNFFITGGTGFVGLCLIEKI
LRTIPDVGKLYLLIRPKKGKDITSRIQEFAKHPVFEKLLETNTNDIFNKLIPISGDVGTKDLGISEEDRQILIENVN
VVVHSAATLDFEESLKPTVQINVLGTRQIMELCDQMKNLKVMIHVSSAYVNSYLKEAHEKVYDTPADVESVIDLSRK
LSEQALVDMEKTILKEHPNTYTFTKHLAEHEVKKYSEKFPCTIVRPTMIVAAWKEPVVGWTCSKVGPQGFLMGAARG
VVRRLPLSKDNVADYIPVDVVVNQLLAAGWNAGVSGPGLTVYHCSSSTQKPFKWSMLENVVNKML
QNYPLKSAVWYPYLDFVSSLWLFRISAIFIHFLPAILLDMLLRITGKKPILFRLHKNVWNSLSRLETFIFSEWKFHN
TNTRELNQKLNKVDKEIYFIDIQTIVWEQYFVNLHLGVRKYLNHESEKTLPAAKNKHSM*

>Heliconius_melpomene_FAR_ctg22 
YTILTRPKKNKEIMKRLQEQLDDVLYDKLRKQMPNFIQKISIIQGDIEQPYLGISEEDRNKIINEVE
FIFHGAATVRFDEALKTAVAINVRGTREILLLARSCTKTAHAHVHISTAYSNCPLTEIDEKFYDRNLSGDKLIDLVEN
LDEKTLDSITPGLLGEFPNTYAYTKSAAEDIVRKYSQGLPVAVFRPSIVISTAHEPVPGWIDNVYGPTGVVVGG*VG
ILRVLLCNPSLIADLVPGDFVVNGCIATAWKTARDYPEEGAPVDNLPITYNYVSSEQNPLTWERFTNYSEMNR
RKMPLMQATWMCIFWLEPSKFLYNFYFVILHWIPAYIIDFFLVIIGKKPILKKTYVKIKKFSAVSTYFTQREWKFHN
GNTLKLYKEMNKTDKQLFNFDMKSLVWEDYFYEYVKGIRIYLMKDPLDTIPQSRKKQFKLMLIHYFLLSVICFGLFKLVW
FIAKLFISVNPLSFRLQCDFFNRYKGFDVV*

>Heliconius_melpomene_FAR_ctg23
ALVHVSTAYCNCERERVEETVYAPPAHPEHVVTLVQT
LPDDLVDRITPDLVGDRPNTYTFTKALAEDMLIKECGNLPVAIVRPSIVLSSVREPVKGWVDNWNGPNGIIAAVGKG
VFRTMLGTGTRVADLVPVDTVINLMIVCAWRTHLRRGDGVVVYNCCTGQQNPITWQRFVKTSFKYM
RKHPFSEVVWYPGGDITSNRLKHNTLSLLQHRAPAVFIDLVSKLSGNKPMMMRVQNKLEKASACLEYFTTRQWAFAD
DNVQELCTYLSPEDRQTFDFDVTNINWDAYIESYVLGIRRFLFKESPETLPRSRKLLRR*

>Heliconius_melpomene_FAR_ctg24_partial 
MLGEFPNTYSYTKSAAEDIVRKYSQGLPVAVFRPSIVISTAQEPVPGWIDNLYGPTGVAVGAGVG
LLHVLLCNPSAIADLVPGDFVVNGCIATAWKTARDYPGNHEEAPVDNIPMTYNYVSSEQNPLTWELFMKMCEVHS
TRAPTMQATWMYLFWLTSSELMYNIYFLVLHWIPAYIIDFFLVIIGKKPILKKTYVKIKKFSAVISYFAQREWKFHN
GNTLKLYKEMDETDKQMFNFDLESLAWEEYFQDYVKGVRIYLLKDPLDTIPQSRRKHFKLMLIHYLLLSLICVALFKFVW
CIANFFM*

>Heliconius_melpomene_FAR_ctg25
ALVHVSTAYSNAPKSYIEERVYPPPYDPEGIVRCAKM
LPAETVDIIAESLQGEHPNPYTLTKALAESIVYSHTELPICIVRPSIVTAAFQEPFPGWIDNIYGVTGIIMEISRG
TYRSGYCRERYVVDLVPVDMVVNSCILAAWRQGSKKPGRCPVYNVTSGSINPLQWGHFTQLCLKWA
RENPTKYVMWYPNFAFTESRFVNTFWEIFCHFLPAFFYDLLLRAQGRKA


>Heliconius_melpomene_FAR_ctg26
MVARPKSPCDALLPQFYAGRSIFITGATGFMGKVLIERL
LSTCPDVGRLHLLMRHKKGEAPEKRLLVLKQSQVFDILRQTNPSQLDKLCIIPGDVSQPGLGITGSDLKELQEVS
IVFHSAATLKFDEALPTAVEQNVLSVMRLMDICDTLPNLQALVHVSTAYSNPERKVIEEKVYSAPAPLPRLLALVDA
VPPPLMANITS

>Heliconius_melpomene_FAR_ctg27_partial
MLPNFNDLGDLNQNFQEEKIADYFKGSVILVTGGTGFVGKALLEKL
LRSCPGIDTIYVLMRPKRGLSVDQRYKELLKNQVFDRIRSRWPERLSKLYPITGDVSAPNLGVSPEQQLLLKRCH
TVFHSAATVKF

>Heliconius_melpomene_FAR_ctg28_partial
MASCLSGHFGPNQDYTPVAEFYADKSVFVTGGTGFMGKVLVEKL
LRSCPKIKKIYLLMRPKRGQDVASRLTELTQSPLFETLRKERPQELNKIIPIVGDITEPELGISPPDQAMLCQKVS
VVFHSAATVKFDEKLKLSVTINMLGTQQLVQLCHRMLGLE

>Heliconius_melpomene_FAR_ctg29_partial
VFDRLKEEVPKFRHKIVAIPADCEAAGLGLTISDRQTLIEKVH
VIFHSAATVKFDEHLRAALVINVKAPLYLLQLAKDMKGLKVFMHISTAYSNCHLSHVEEKIYPCEANSEKLHSIVDK
LTDTEVNDILPTILGKWPNTYTFTKALAENEIKLNSKNVPVAIFRPAIVTSTVKEPLKCWLDNMYGPTGVAVGT
