# Supplementary material for: Sex pheromone biosynthetic pathways are conserved between moths and the butterfly Bicyclus anynana
Source: Nat Commun. 2014 May 27;5:3957. doi: 10.1038/ncomms4957 (PMC4050330; doi:10.1038/ncomms4957)
Supplement: Supplementary Data 3 — Nucleic acid and amino acid sequences corresponding to Danaus plexippus FAR contigs. [file ncomms4957-s4.txt]

Nucleic acid and amino acid sequences corresponding to Danaus plexippus FAR contigs

>Danaus_plexippus-FAR_ctg1
atggcgtcgtgccttggtggccattttggtttgaaccaggactatataccggttgccgatttttatgctgataaatcgat
ttttgtcaccggtggaacgggattcatggggaaggtcctggtcgagaagctactgcggagttgtccaaaaatcaagaaaa
tctatcttctaatgaggccgaagcgaggtcaggacgtggcctcccgtctgacagaactaacacagtcgccgttgtttgaa
tcgttaagaaaagaaagacctcaggaattaaataagatagtaccaatagtaggggacataacggaacctgagctgggtat
cagcccggctgaccaggagatgctatgccaaaaggtgtccgtggtgttccattcagctgcaacagttaaattcgacgaga
aattgaagctgtctgtaacaatcaacatgctggggacgcaacaactagtacagttgtgtcatcgtatgctgggattggag
gccttagtccacgtgtccaccgcgtactgtaactgtgaacgtgagcgtgtggaggagacggtctactcgccgccggctca
gcctgaacacgtggtgaccctcgtccagacgctgaacgacgagctggtcgacaggatcacgcctgacctagtcggtgacc
gacccaacacatacaccttcactaaggccctggccgaggacatgttgataaaggagtgtgggaacctgcccgtggcgatc
gttagaccatctatagtgctctcgtcagttcgcgaacctgttaagggttgggtagacaattggaatggacccaatggcat
aatagcggcggttggcaagggagtgttccgtacaatgctggggaacggcacgagggtagctgatctggtgccagtggata
ctgtcattaatcttatgatagtatgcgcttggaggactcatctcagaagaggcgacggcgttgtcgtctacaactgctgc
accggccagcagaaccccataacgtggcaacgctttgttaagacgagtttcaagtacatgagaaaacatccgttcagtga
agtggtgtggtatccaggtggtgatatcaccagcagtcgtttccagcacgggatcctctccctcctccagcacaggctgc
cggctgtcctcatagacctggtagccagaatcaccggcagtaagcctgtgatggttagagttcagaacaaactggagaag
gcatcggcctgtctggagtacttcacaacaagacagtgggcgttcgctgacaacaacgtgcaggcgctgtgccggagcct
gtcgcccgaggacagggacaccttcgactttgacgtcaccaacatcaactgggatggatatattgagtcctatgtccttg
gaataaggaggtttctattcaaggagagcccgcacaccctgcccaagtccaggacgataatgcggaggttacacatagtc
cacgtcctgggccaggtgctggccgtgttattcctctggcggttcgtgttcctccgctcagccagtctaagaagtgtttg
gcgctccatcgtggagctgctgacccgcgccgccaggatgctcgccgtcgcttga

>Danaus_plexippus-FAR_ctg2
atggtaccgacgtcgaactacacacccgtttctgatttttacaacggcaaaacaatcttcgttacgggcgggacgggttt
cctgggcaaggtgttaatagaaaaacttttatacagctgtccgggcattagtaaaatttatatgcttgttcgtgaaaaga
gaaacttaaccgcaacagataggatgaagaagttcttcgattgtccagtttttgatagactcaaaaaagagaagccagaa
aatttaaaaaagctgaaacctgttaacggtgacttatctcaaccctgccttggtattgacccgaaggaattacaagtaat
taaagatgaggttaccattgtattccatttcgctgcaactgtgaagttcaatgaaccactgtccatagccatgaagatca
acgtcgagggaactgaacaagtaatagacttatgtcacagtttaaagaaaattgaggtttttgtatacatgtcaacaata
ttttcaaacacagacgataaattgaattccgtagaagaaagactataccgcagtccaaaagaggtcgatgaaatttacaa
aatgataaaagaaaatgatcccagagaagttttcaatccggaagtcttagatggtcgcccaaacacatatacctttacta
aggcagtagcggaaaatatcgtggcacaaaaacgtggcaatcttccaacaatcatgattcgaccctcagttgttacacca
gctaaagaggagccagtgagaggttgggtagcaaattggatggggccaaccgcaacgcttttatatctatccaggggatg
gataagatgccactacggagaagacgacttcacattcgaaatcattccagtcgactacgtcgtcaatcttactataattt
ctgctgctaaattcaaaagttcatctaatcaccaagtggagagttggcctaccttttgcttttttatcgtgggtgtcatt
attaccccttcaattgacataccttttccttggataacattctcaagatcactatggtttctcggtatcatatcgttctt
tatgcagctgctaccagcttatatagcagatttatatttatttatttgcgggcatccaacaaggtacgtgaaaatgttga
aaaagtacagtcaaaatatgtctgcacttcattacttctcgtcaagaacatggtacatgacggcgaaccgttcacaagag
ctgatagacggattaagcgctgaagaccagaagatatttccttgcagtccggctagcattgactggagtgaatacatggc
aacatacttacatggagtatatagatttttattaaaatcacattattaa
>Danaus_plexippus-FAR_ctg3
atgtatccgaagattgcggaatcatacgacggacagtctgttttcatgactggaggcacaggattccttggaaaagtgct
cttggaaaagttactatacagctgtcccggaatcaataaagtatatctgttagtaagagaaaagcaaaatgccacagtgc
agcaaagaatacaaaaacttatagaggaaccgctgtttgcgagattgagagaagaaagacctgaggccctagaaaaaata
tcaccgatcgcgggtgatatttcggaaccaaaactcgctatcaaaactgaagatgaacagcttctggctgaagaggtttc
gatagtgtttcacgtggcggctacgataaagttcaatgaaccgctggatgttgctatgaatgtcaatgtagctgggacgg
gacgcgtgttaaatttggcccaaaaaatgaaaaatattaaggctttcgtctatgtatctactgcgtactccaatactgac
agaaaaattgtcgaggaagtaatataccccgctcccgcctccctaaatgaagtcaaaaaattattagaaattggcatcac
agaggaacaagtcaaggagcttataaagggacgaccaaatacgtatacattcactaaagctttggcagaaaacctggttg
ctgataaccacggaaatattcccgcagtcatcattagaccatccattgtaacatctagtaaagttgaacctgtagtcggc
tggatagataattggttcggagcgtcggcgttattgactacaatatcaaaaggcttaaaccgagtcatactctccgattc
cgaaaattcacttgaccttataccagttgactatgtttccaatctgaccatagtagctgcagcgagatgcgaatgctcca
aaaatgtaacagtctataactgttgcacgagtgggaacaatccaatcaaaatgggccatctcgcaaaattaataattgca
gacagtaaagaacataaatttaatgatgttccaatgccaacgatacatttcacacaatataaatgggtactaatactggt
aacactgctatttcaaacaataccagcgtacatagcagacttgtttttactactcacagggaagaaaacaaggtacacaa
aagtccaggccaaagtgttatttattcgcgatacattggaatttttcacatcgaacaactggtctatacgtgcacctcaa
actattgctttggcgaattctttgtcatcgtctgatagaattctcttccctttcaaccctaccgaaatagtttggaatga
atacatccctacctactgccaaggaatacgacaatatttatgcaaaaaataa
>Danaus_plexippus-FAR_ctg4
atggagtggctgaacgggaatgacccaaaaataccaaacttcaatgaccttaatgagccaagaaacctctgcgaagagag
aatcgcggactatttccaggattctatcattctggtgacggggggcaccggcttcgtggggaaagcactcctggagaagc
ttttgcggagttgtcctgggattgataccatttatatattgatgagacccaaacgtggtctctcggtggaacagaggtat
aaggaacttttgaaaaatcaggtatttgaccacatacgaacaagatggccggatcgtctatccaagctctatccaataac
tggtgatgtatcagccccaaatcttggcgtcagcgctgaacagcagcaattgttgaataaatgtcataccgtattccatt
ctgctgcaactgtgagatttactgatccattgcacgctgcagccgcccttaatgtgcaaggaacggctagcttgctgcaa
ttggctgaggacatgccctttcttaaggccctggttcacgtgtctaccgcatacagcaatgcccctcgtagccacatcga
agaaagggtctacgccccaccatacgaccctgagagcattgtcagatgcaccaagatgttaccggctgaaaccgtcgaag
ttattgccgaatccttacagggtgaacatccaaacccatacaccctcacgaaggctctggcggagtccatcgtatacagt
cacacaaatctccccgtctgcatagtacgtccttccattgtgacagctgcctaccaagaaccttttccgggatggattga
caacatatatggagtgacaggtattataatggaaatttctcgagggacctaccgttctggttattgtcgtgaacggtacg
tggtcgacctggtgccagtggacatggtggtcaatagctgcatactcgcagcttggaggcaaggcagcaagaaacctggt
cgttgtcccgtgtacaacgtgacgtctgggtcaattaatccgttgcaatggggacatttcaccaaactttgcgtcaaatg
ggcgagagagaatcccacgaaaatgatgaaactggctcgtcgtttcaaaatggcggctgcgactggcgaatatttcgcca
atcacgagtggcagttcagtgtgtccgaattgacagctctccacgatgaagctagtgttgccagtgacgcaggcgcgttc
tcccactggccagggcacttcaactgggagtcgtatatcggttcatatatgttgggaattcggagatttattctcaagga
cagcattgattctctgccccaagccaggaataaactgaacagattatattgggtacaccggctgttccaagtcgcaaccg
gatattatctcttcaaatttttagctggccgattacgataa
>Danaus_plexippus-FAR_ctg5
atgacgactgattcaatcagggaattttacaaatcaaaaaatgttcttgttaccggcggtacgggttttatgggaaaggt
tttgatagagaagcttctatttagtgtacctgatatagggaatatttatgttttaatgagaccaaagaaagggaagtccg
tcaaccaaagatatgaggacatgcaaagattaccaattttcgatcgtctgagaaacacaaaaccatcctctttgaaaaaa
atagtaccactaactggagatgttttatttgatgattttggactatcggagagtgacatgcaaaaaatatctgaagatgt
ttcgattgtttttcattttgctgcaaccctaaaattggaggcacctctctatgaaaacgtgaatatgaatacatgcggca
cgcaaagagcgcttaatgtagctaaaaagttgaagaacttacgtttatttatacatctatcaaccgctttctgctatccc
gattacgccgttctagaagaaaagatgcatgcaccaccggtaaagccttcagatataatgcatcttctagagtggcttga
tgaaaagaaagttgctattctgactccatctttactcggacctcatcctaattgttacacgttttccaaaagactagctg
agaatattgtagaaaatgaatatgaaaaccttcctgcggtggtcgtaaggccgagcatagtatgtccctctataaaggaa
cctgtaccagggtgggtggacagcctcaacggacctgtaggacttatgctcggtgctggtaaaggcgttataagaagtat
gctttgcgatggaagtctcatcgcacaagttgttcccgttgatacttgcataaatgcactcattgctatcggcatgatag
aaggcaagagagaagataaagcagagcttatgccagtgtataacgtaaacattggccatcaaaaaccaacaacgtgggga
gaagttctccaaattggtaaagattatggacgcaagtacccactggcttggccactgtggtaccctaatggtgatatcac
gacgaactacgtattgcatgaatttaaaagactattttatcacctattaccggcatattgcatagacttacttttattct
tgttgagacaaccacgtttcatggtacgtgttcaagaccgaataagccagggtttgcaagttttacaatactttacaatg
agaccatggactttcccgtgtccaaattttgatagtatacaatccaaattggacaaggaggaacaagttatttttaatac
agatttgacaacagctgaccgcgatgcttatttgcagcaatgtattgaaggaggtcgaattttctgccttaaagaagatc
ctagcaaaatccgcattaacagagcctaccacaacttcctcttcgtactggattgtttagtgaaaatactcttctggcta
ctgcttctaagttttttcgctgcttattttacaccactacgagacgtattgagttatggagaaccggtcgtaaaatatct
gccatttgtaggacgggtagtatgcgataaggaatag
>Danaus_plexippus-FAR_ctg6
atgacgccatctattggcgttgctgagttttacaaaaacaaaaccatattcgtcaccgggggtactggtttcttggggaa
agttttggtggagaagctgctgcgatgctgtccagatttaaagaggatatatttattaatgcgaccaaagaaagggctga
acgttaacgagagaatcgatgattacttcaactgtagggttttcgaaattattcatgagaaatcacctaagattttcgac
aaggtcactgtaattcctggagacattctccaacacaaccttggcatctctattgaagattgggaaaaattacagcgcga
aactgagattgtgttccactgtgctgcctgcgttagatttgatatgcctatccgtgatgctgtaaacttgaacactctgg
gcactgacagggttttgaagctagctgatgatatggagaagctggaggtgttcgtccacgtgtctacatcatactgtcga
agcgatttacaaaagttgggagagcgtctatatccagctaagcatagaccacaggatatcatagacatcgtcaaatggat
ggacgacgagcttctgacactcatacagccaaaattaattgagccacaaccgaacacgtattcttacacgaaatcattaa
gtgaagacctcgttgctcaaaaagcggggaagtaccccattgtgatagcaaggccatctattgtgactgccgccgaaaag
gaacctctaccaggttgggtggacaatatgaatggacccacgggacttttagtgggttgcggaaaaggcgttatacgcac
catgcattgtcatgcgtcgtaccaagcagatgccgttcccgttgattacgtggcgaacgcttgcgttcttctgggatacc
tcacagctatcgacaaaccaaaagagatcagggtttgtaacatcacgcaatccgaccaaaatcctatcacatgggacgaa
gccattaatctgggtcgtgtccacttgcacgagtttccatcctccgtctgtctgtggtatcccggcggatcgaccaagaa
ctccaaacttcaccatatgatagcatcgttcttctttcacctcctgccagcgtatttcattgatctactcatgcttctga
tgggaaagaagacattcatggtgaaagtgcaaaaacgcgtgagttacggcatgaaagtgcttgaatactacacaacaaac
gagtggtttttcgaaaatgatttctacaaatctctgaaaacaagaatatcaaagcaggataacgaagttttttacacgga
tttttcgacattcaattggagcgattacatgcggaaatacatgaagggagccagagaatattgttgtaaagaggacccca
gtactctaccccaagcgaggaaacttctaaatcggtga
>Danaus_plexippus-FAR_ctg7
atggaaatagcaagaaggatagaagagaaaggcttagagaagtctttaagagtgaaacaggctctagagagcgggaattc
tgaagtcgtgacggtctacgatggggctgtcctcttcatcaccggtggttcaggtttcattgggaagcaactcgtggaga
agatactgagaacatgcaacgtgaaaaagatctatctattgctacgaccgaagaagggcaaaacagctatccagaggtta
aatcaaattttggaagatccggtatatggaattcttcgctcagaacaaccagacttcgcgtccaagctgatcccggtcga
gggtgacgtggttgatctaaatcttggaattgaggaagagagtcggaagaaaattatcgaagaggtaaacattatttttc
acggcgctgcaacaattaatttcgaagaaactatcaaagtagccgcgctcacgaacatcaggggcaccagggagatactg
aatctggcgaaaagctgcaagcaactgaaatccctggttcatatttcaaccgcttacgcccatgccaccagatcaagaat
taagactgagataaaggaagacttctatgacagccctctaccgccagacgctctcatacaactcgcggaagatctggaga
atgaacagctggaaaaagttattgaaccattgaggagagactggcccaacacttacacgttcacgaaagcgataaccgaa
gagcttgtgagacagacagccacagatcttcccgtctgcatagtgcggccagctatcgtaatatccgcttacaaggagcc
agtgcctggttgggtggatatcaagaacgcgtatgggcccagcggcatggtcttaggggtgtccctgggcgtcacccaca
cggtgcatgctgatgaagacataatgctggacttcgtgccagtggacattgtgaacaatgccttaatagtagccgcttgg
acaacccatcagagttacatcgccggggagaaacagataaaaatatatttcgtcaccggacaccgaaatccaatttatta
ccgcgatgtagtcaacgtagtcaaggaacaagccaggccgctggtgtcgcctaaggcaatatggcatagcttcgccgtgg
tgaccaagtacaagctgatctacctcctcctcacctggctcctgcactacatacccggctacatcatcgacggcgtctgt
gtgatgataggcgagaaaccgcaattcataaaagtgtataagaaagtgtattccgtgtcgtccgtgtttgtgtatttcac
aaacaacgactgggtgttcctggacgacaacgctttgaggctttatgaccagctgaacagcgccgacaaggagctgttca
cgtgcgacatgcaacaagtggacatgccagccatgctgatgacgtggttctacggcgtgagcaagttcattatcaaggac
gacgtcacgcagtacgagtacgctgtgaggaaacagtggtggctgaggatagctaacgtcatgttcctgaccctctattt
ctacgcgctgtacaaactagttgcagtaactttcgcctgcttgttttatttcttcaacctgtccgccggtgtttatcaaa
cttctgtgtga
>Danaus_plexippus-FAR_ctg8
atggttaaatgtaataggcgacttttgtttaatagaaataaaagtttttataatgcatattcaaacatgagatcaccatc
acactgtgttacggaggacgatctgaataagaaaacatcttcaattgtagatttttacaatggaaaatctatttttatca
ctggagggaccggctttctcggaaagatgtacattcgaaatatattacaccgttgtcctggaatttgcaaaatatatatg
ctgattcgaccaacttcaaaaaattcagtagagagtcgccttgaagatatgattaaaaactcaatgaacctgtttgaagg
actgaacgaaaatcattttatgaaattagttcctattgaaggtgatgttactgcgccaaatttaggcattcatccagaca
aaaaaagattgctacaagaacaggtatccatcattgtacattcagctgctacattagatataaatgcaacgttacgagaa
gcatatcatgtaaatgtaatcggtacagaaaaccttctggcggtcgccaaagacatgaagaaattacacgcttttttaca
cctatcaactttttattgctgtatgacaaatgaaaaaaacgccatagaagaaaaggtgtactctccgccattatacgtaa
aagatgttccaaaaacactggagaaatatggtcatatgcgatttcctccccaaagccttctgaaaaataagcaaaatacg
tacatattcacaaaggcaatttcggaatacttagtaagctcaactcatggtgacatacctactgcaattataaggccttc
tttgattgggtgtagtaataaagacccctacaaaggatggatagatgtttttaatatccactcatttattttgaccgcaa
tatcaaacggttttcttcgaatattaaatattaacaaaaacactgtttgggattttatcccggttgattatgttgcgaat
cttatgattttagcagccaccaaatgtaaaaaatcaactcaagtagatatttacaactgtgcttctagcggtattaaccc
agtgacgattttatcagcttgttctatatttatatcggatttcgtaactaacaaaaagagttcaaaaaagatacgattgt
taaatccctttgtgcatttaataccggcctttattaatgatgtaagatatatactgactggaagaaaggcaaatataaaa
aaattgttaaaaattaaagaccaaattaaattttttggtggtcattcttggaaagctaagtcggatcacgtcacttcact
cattaattcattgagcgatgaagatagaaaaaagtttccctgtgatccatcggacatagactgggttgaatatttcaggg
aatacagcaaaggcatcaggaactatttatccaagaattaa
>Danaus_plexippus-FAR_ctg9
atgacttttttggaggacagagatttggataacgttcccacgataccagaatactatagagggaaagttgtcttcgtgac
aggaggatcgggttttatgggaaaagttctgatagagaaactgctctactcgtgtcccgacttggagaagatctatctcc
tgctacgtccaaagaagggagttcaaccagaggaacgcttgtcagctatttacagctctcattgcttcgatcgtttacgt
aatgagcgtccaggagtcttcgattcgaaggtcttctttgttgctggggatgtgagcgacatcggcctgggtctttctga
agacgatcgggcaatacttttaaaacagacacaaattttgtttcacgtcgctgcaagcgttaggtttgatgatccgctga
aggttgctgttagattgaaccttttcggtacgaaacaagttgttgatttggctaaggatatgaaaaatctcgaaagtttc
gtgcatgtgtcgacgtcttacgcaaacacgaacagggaggttatagaagagattctgtatccagctctaggagactggag
ggaaactctggagatctgcgaaacagctgacgatcatacattaaaggttttgacgccgaagtttataggcgagctcccaa
atacttacgtcttcacgaaacaactagcagagcacgtggtgtacgaacagaaaggaaagatgccaatagtgatcgtgagg
ccgtcaattgttatatccagtcatttggaacctgtacccggatggattgataacttcaatggaccagcgggtctcatggc
agcgtccggcaaaggtatacttcgtacgatactatcgagtccggaaatagtctcagactacataccagttgacgtggcta
tcaaagcttgtatcgtggcttcgtgggttagaggcaccaagaagttagaagcgacggatgacatacctatatataatgat
tgtgttggcaaattgaatcacatgacaatgcaagacatggtgtctgtgggtagtgagatagcacagattttacccttgaa
gaacgcgctatgggcctatggagtttctataactacctccaaattcaaatacaatctcgaagttctcttattccacatgc
taccagctctactcgttgacatgatattgtggattataggaaaaaatcccatgctggtcagagtccagcgccgtatttac
acagcgaatatggcactgcactactatttgacgaagcagtggacgttcagcaacagaaacctcatcgcgctgaggtctaa
gataaaagatgatgatatgagggatttttactacgaaatagagaatatcgacaagtacgaattctacaagcagtgctgtt
tcggcggcaggaagtatctgctgaaggagactgacgacagcctggaggagtctcaagcgcagtacaagagaatggttgtt
ttggacaaactggtgaagatgaccttctacggatgtcttatctggtggatcatgagacgagaattcatccgagatttcat
acagatcatccattaa
>Danaus_plexippus-FAR_ctg10
atggaggaatctcagatcaaagcgttttacagtggaaaaaacttatttataactggtggtactggattcgttggtttgtg
tttgattgagaaaatattaagaacgattccggatgtaggcaaaatatatttgttgatgagacctaagaaaggtaaagaaa
tagctgatagactacaagaatttcctgctaatccggtgtttgagcatctcctccaaaatacatccaaagatatattcaac
aaacttataccgatatcgggagatgtcggtgtagagaatctcggaatcaatgataatgatcgtcagatacttatagatga
agtaaatatagttattcattcagctgcaaccctcgactttgaggagaacctacgaccgacagtcaagatcaatgtactcg
gaaccagatatgttatggacttatgccagcaaattaaaaacctcaaggttatgatacatgtgtcctcggcttatgtgaac
tcgtacttgaaggaagtggatgagaaggtgtacgaccggccagcggaccccgaaaatatcattaatatggtgaacacact
gacgaatgatgccttaaatgatgtggagaggctgatattaaaaaaccatcccaatacatacactttcactaaacatttag
cggagcacgaggttaagaaatgtgaggccatgttccccatctctatagtgagacctactatgattgtggcggctctgaag
gaaccagtacctggttggacctgttccaaggtcgggccacaaggattcctaatgggagcggctaaaggcgttgttcgccg
tctgccgctagcaaaggagaacatagctgactatataccagtggacatagttgtgaaccaactactagcagcgggatgga
acgctgctagacaaaattccggtctccaagtgtatcactgctccacatcaacccaaaatccgttccgctggtccatctta
gagtctgttgtaaacaaaattttaactaactacccgttgaagagcgctgtgtggtatccacacttagcgtttgtgaggtc
attatggttgttccgtctgtcagctatcttcattcacttcttcccggctgtgctattggatatgctgttaagaatcaccg
gggggaaacctatttgtatgttacagtgggaagagtattttgttaagttgcatctcggcgtccggagatatctgaacaag
gagacagagaagacgttggctgcggccaaaactaaaaataacatgtaa
>Danaus_plexippus-FAR_ctg11
atggcgccatctatcggcgtagctgagttttacaagcacaaaacaatatttctgacggggggtacagggtttatgggtaa
agtgttggtggagaaattgttacggtgctgtcccgatttaaacaaaatttatttattaatgcggccaaagaaagggcaga
gtacgaaagaaaggctcgacgattacttcaattgtagggttttcgacaatctccaagaaagatcacctaagtgcttcgac
aagctagcagtcataccaggagatattctacaagaagatctaggcatctccatagaagattgggataaattacagagaga
aactgagattgtgttccattgtgctgcttgtgttagatttgatatgcccatccgtgacgctgttaatatgaataccttgg
gcacgaacaaggttctcaaactagctgacgggatggtcaatcttgaggttttcgtgcacgtatctacgtcatattgtcgc
tgcgaagtccacactttagaagaacgtctgtatccggctaagcatagaccacaagacgtgatggagtgtgtcaagtggat
ggatgacgagctcctgacatacctgcagaccaagttaatcgagccgcaaccaaacacgtacgcttacaccaaatcattaa
ctgaggatctcgtttctcaaaaagcggggaagtaccccattgtgatagcaaggccatctattgtgactgctgcccacaag
gagcctttaccgggatgggttgataacctcaatggacccacaggtcttttgccccaaaaaagtgctggtgcaaaaggcaa
ggggaaaccactgcaactatctcttcccatgaaagtcatcatgccaaaagaagttaggatctgcaatgtgactcaatccg
gccacaatcccattacgtggggagaagctttagatatgggtcgcgtccacgtgcaggagtttcctttctccgtctgtctg
tggtaccccggcggatcagcgaagagttccaaagtccagcatttattagcattatttttcacccatctcttgccagcgta
tttcgttgatctactcatgtttctgatgggaaagaagacatttatggtgaaaatacagaaacgagtcagctatggattga
acgttcttcaatattacaccacgaaggagtggttttttgacaacgattactacagatcgctgtccaaacgaatatcaaag
gatgataatgatgtcttctatactaatttgaagacgataaactggagcgcctatattcggaactacataaaaggagcgag
ggaattctgttgtaaagaagatcccagcacattaccacaggcgaggaagctacagagacaattgttctggttggataagg
ctgtgcaagtcgttatatacttcctcatcgcgtactttatatattattacattattcgtttctttgttatgtag
>Danaus_plexippus-FAR_ctg12
atggaggaatctcagatcaaagcgttttacaatggaaaaaacttatttataactggtggtactggattcgttggtttgtg
tttgattgagaaaatattaagaacgattccggatgtcggcaaaatatatttgttgatgagacctaagaaaggtaaagaaa
tagctgatagactacaagaatttcctggtaatccggtgtttgagcatctcctccaaaatacatccaaagatatattcaac
aaacttgtaccgatatccggagatgtcggtgtagagaatctcggcatcaatgataatgatcgtcagatacttatagatga
agtaaatatagttattcattcagctgcaaccctcgactttgaggagaacctacgaccgacggtcaagatcaatgtactcg
gaaccagatatgttatggacttatgccagcaaattaaaaacctcaaggttatgatacatgtgtcttcggcttatgtgaac
tcgtacttgaaggaagtggatgagaaggtgtacgaccggccagcggatccggaaaatatcattaatatggtcaacacact
gacggatgatgccttaaatgatgtggagaggctgatattaaaaaaccatcccaatacatacactttcactaaacatttag
cggagcatgaggttaagaaatgtgaggcgatgttccccatctctatagtgagacctactatgattgtggcggctctgaag
gaaccagtacccggttggacctgttccaaggtcgggccacaaggattcctaatgggagcggctaaaggcgttgttcgccg
tctgccgatagcaaaggagaacatagccgactatataccagtggacatagttgtgaaccaactactagcagcgggatgga
acgctgctagacagaattccggtctccaagtgtatcactgctccacatcaacccaaaatccgttccgctggtccatctta
gagtctgttgtaaacaaaattttaactaactacccgttgaagagcgctgtgtggtatccacacttagcgtttgtgaggtc
attatggttgttccgtctgtcagctatcttcatccacttcttcccggctgtgctattggatatgctattaagaatcaccg
gggggaaacctatattattccgtctgcacaaaaacgtttggaactcactgagtcgtctcgaagtgttcatattcaccgag
tggaaattcaataacccacggacgagggagctgtcagcgatgatgaacaaaacagacagcgagctatttgatattgatgt
ctctaaaatctattgggaagagtattttgttaagttgcatctcggcgtccggagatatctgaacaaggagacagagaaga
cgttggctgcggccaaaactaaaaataacatcctatattatgtgcatattatctggcaagtgatgattttgggtctttta
tgggttataatatcatgggtcaccggcctgggtctaacccagacatcatgggttataccccccatatacctgttatacag
catgctataa
>Danaus_plexippus-FAR_ctg14_partial
gttttatgggaaaagttctgatagagaaactgctttactcgtgtcccgacttggagaagatctatctcctgctacgtcca
aagaaaggagttcaaccagaggaacgcttgtcagctatatacagctctcattgcttcgatcgtttacgtaatgagcgccc
aggtgtcttcgattcgaaggtcttctttgttgctggggatgtgagcgacaccggcctgggtctttctgaagacgatcggg
caatacttttaaatcagacacaaattttgtttcacgtcgctgcaagcgttaggtttgatgatccgctgaaggttgctgtt
agattgaacctttttggtacgaaacaagttgttgatttggctaaggatatgaaaaatctcgaaagtttcgtgcatgtgtc
gacgtcttacgcaaacacgaacagggaggttatagaagagattctgtatccagctctaggagactggagggaaactctgg
agatctgcgaaacagctgacgatcatacattaaaggttttgacgccgaagtttataggcgagctcccaaatacttacgtc
ttcacgaaacaactagcagagcacgtggtgtacgaacagaaaggaaagatgccaatagtgatcgtgaggccgtcaattgt
tatatccagtcatttggaacctgtacccggatggattgataacttcaatggaccagcgggtctcatggcagcgtccggca
aaggtatacttcgtacgatactatcgagtccggaaatagtctcagactacataccagttgacgtggctatcaaagcttgt
atcgtggcttcgtgggtgagaggcaccaagaagttagaagcgacggatgacatacctatatataatgattgtgttggcaa
attgaatcacatgacaatgcaagacatggtgtctgtgggtagtgagatagcacagattttacccttgaagaacgcgctat
gggcctatggagtttctataactacctccaaattcaaatacaatctcgaagttctcttattccacatgctaccagctcta
ctcgttgacatgatattgtggattataggaaaaaatcccatgctggtcagagtccagcgccgtatttacacagcgaatat
ggcactgcactactatttgacgaagcagtggacgttcagcaacagaaacctcatcgcgctgaggtctaagataaaagatg
atgatatgagacacttttactacgaaatagagaacatcgacaagtacgaattctacaagcagtgctgtttcggcggcagg
aagtatctgctgaaggagaccgacgacagcctggaggagtctcaagcgcagtacaagaggtga
>Danaus_plexippus-FAR_ctg15_partial
aacatgcaacgtgaaaaagatctatctattgctacgaccgaagaagggcaaaacagctatccagaggttaaatcaaattt
tggaagatccggtatatggaattcttcgctcagaacaaccagacttcgcgtccaagctgatcccggtcgagggtgacgtg
gttgagctaaatcttggaatggaggaagagagtcggaagaaaattattgaagaggtaaacattatttttcacggcgctgc
aacaataaatttcgaagaaactatcaaaatagccgcgctcacgaacatcaggggcaccagggagatactgaatctggcga
aaagctgcaagcaactgaaatccctggttcatatttcaaccgcttacgcccatgccaccagatcaagaattaagactgag
ataaaggaagacttctatgacagccctctaccgccagacgctctcatacaattcgcggaagatctggagaatgaacagct
ggaaaaagttattgaaccattgaggagagactggcccaacacttacacgttcacgaaagcgataaccgaagagcttgtga
gacagacagccacggatcttcccgtctgcatagtgcggccagctatcgtaatatccgcttacaaggagccagtgcctggt
tgggtggatatcaagaacgcgtatgggcccagcggcatggtcttaggggtgtccctgggcgtcacccacacggtgcatgc
tgatgaagacataatgctggacttcgtgccagtggacattgtgaacaatgccttaatagtggccgcttggacaacccatc
agagttacatcgccggggagaaacagataaaaatatatttcgtcaccggacaccgaaatccaatttattaccgcgaccat
cagttgcatcagttccttgtagccaggccgctggtgtcgcctaaggcaatatggcatagcttcgccgtggtgaccaagta
caagctgatctacctcctcctcacctggctcctgcactacatacccggctacatcatcgacggcgtctgtgtgatgatag
gcgagaaaccgcaattcataaaagtgtataagaaagtgtattccgtgtcgtccgtgtttgtgtatttcacaaacaacgac
tgggtgttcctggacgacaacgctttgaggctttatgaccagctgaacagcgccgacaaggagctgttcacgtgcgacat
gcaacaagtggacatgccagccatgctgatgacgtggttctacggcgtgagcaagttcattatcaaggacgacgtcacgc
agtacgagtacgctgtgaggaaacagtggtggctgaggatagctaacgtcatgttcctgaccctctatttctacgcgctg
tacaaactagttgcagtaactttcgcctgcttgttttatttcttcaacctgtccgccggtgtttatcaaacttctgtgtg
a
>Danaus_plexippus-FAR_ctg16_partial
atggcgctgtcagagcaaactgacgttaagggtttaaaaattgaagaaaaaatggaggaatcacaaatacagaaggcatt
cgccggtagtacgatactacttactggagggactggtttcctggggaaactactcgttgaaaaactacttagatcatgtc
cagatgttaaaaagatatatcttttgacacgtccgaagaaaaacaaagacattataaagcggcttcaagaacagttcgat
gattgtctctacgacaaactcaggaaggaaaggccggattttatacagaaaattcaagtcgttgatggggatgttagcaa
aattggtctcggcataaacgatgaagacaggaaaaatattataaatgaggttgagtacattttccatggggccgccacgg
taaggtttgatgaggctttgaagacagctgttttaataaacgttcgtggaaccagagagatgttagtactggcaagggct
tgtacgaaactgcgagctttggtgcacatttccacggcctacagcaactgtcccttgaaagagatagatgagaaattcta
cgaatcgcctctttccgctgagaagatgatcgatctcgttgaaagtatggacgataaaacgctcaacaccatcactccag
gtatattaggggaattcccaaatacatatgcatacacaaagttcctggcagaggatattgttcagaaaaactcctatggt
ctccccgtcgctgtcaatagaccctctatagttgttggaaccgcaaaggaacctttgttgggatggatagacaacgtgta
tggtcccacgggggtggttgtaggtgcgggtgtaggtcttatccacactttaaactgtgatccaaaagcagtagctgact
tggtaccgggggattatgtggtgaacagtgtgatagcggccgcctggaagatggcgcgggatcatcccgggaaccacgag
gaagctcccatggatcaacttccagtcatttataattatgtgtcgtcagagcaaaagccgttgacctgggaaatgttcat
gaagtacaacgagctgtatggaatagagacgcctccgttgcaagctgtttgggcctacttgctgatactgacaccaaata
tatttttctacaaattttgctgcctcctgatgcactggttcccggcgtacgtcgttgacggtgtatgttttcttattggc
aaaaaacttatgtga
>Danaus_plexippus-FAR_ctg17_partial
atggatttaatgcttcagttatttgagaagctgttggagatgaatcctaaagtcgtggataaaatcaaagtcatcaatgg
ggacataatggaagaaggtctgggcctctccccccaacatttggaggagttgagaaacgaatgtcaaatagtcttcaaca
atgccgcttccgtcagtttcaatctgtccttaaaagaagctgtgaagacgaatgttatggggacccaaaaggtgttagcg
ttagcagacactatgaaaaaattggaggcttttgtccatgtgtccacgtcgttctgtcacgatcatcttaaagttgtcga
agagaaggtgtacccagctccacattcaccaaaaaatgtcatcgacattatcagctggatggacgatgaaactctcgcga
ctcttgagaagaaactagtgtcaccgttcccaaacacttacggctacactaagtgtttaacagagcaactgatttcagat
catggtgcgacataccctatcgctatcgcaagaccctctatagtgataccagcttttaaggatcctatgcccggctgggt
ggacaacgtcaatggaccaaacggaatcatgtacgctgcttctagaggggtattgcatactatttactgcaagcaaacaa
cgaaaacggacagcataccagtagacatggccatcaacgggctgattattcttggatgtctgaccgcaactgaaaa
>Danaus_plexippus-FAR_ctg18_partial
atggtggacgtggtaaaatattatgcggacaagtccatcttaattaccggagccacaggttttatggggaaagtattgat
ggagaagcttctccgttcgtgtccagacataaagactatgtatatcctggtgaggaagaagaaagaccagccagcagagc
agaggcttcgtaacgttgtgaactgcaagttatttgagaagctgttggagatgaatcctaaagtcgtggataaaatcaaa
gtcatcaatggggacataatggaagaaggtctgggcctctccccccaacatttggaggagttgagaaacgaatgtcaaat
agtcttcaacaatgccgcttccgtcagtttcaatctgtccttaaaagaagctgtgaagacgaatgttatggggacccaaa
aggtgttagcgttagcagacactatgaaaaaattggaggtctacagaaaagtccgcggtggcatatgtctaccttaa
>Danaus_plexippus-FAR_ctg19_partial
atgaatccgacagccccaattcttgattactcagaggaccacgagttcgtgtcggcgaacaagctggacgattattactc
ccaggaagacaagaacgatgccaaggaggccgagaagcatcgtctcactaagggtatggcgcagcgaacggaaatacaag
aattttataaagatcagtgtgtgtttttgaccggtgggactgggtttttggggaaagttttaatcgagaaacttctacgt
tcttgtaaagatattgacactatttacgttttggtgcgtccgaagaagggcaaggatccgacgacgaggattcacgaaat
gttggacgaatttgtgttcgagagagcacacaacgagaatccgaaaggtattcacaaggtggtcccggttgttgggaata
tggaactgcctgatctgggactcagtctcgaagacagaaagacgctgacatccagggtccttagaacaatgtacatggat
ttaaacaaagtggctgacatggtgcccgtggatctttgtgtcaatgctattatagtatccgcttaccacaccgccaaaaa
cttcaaagaaaaccaaacgtctaatataccgatatataacttcgtttccggcgcccaaagtcccgtcacgtggcgacagt
tcatagagtacaatatgaaatatggttttcacaatcccaccacgaaggctgtgtggtactacggactgaatccaacgaat
aattactacatgttcctgttctacaacttcttccttcattatctcccggcgttgctactagacgtgtttagttttctgac
cggccaacgacgaaaaatgctcaagttctattccaaggtcataaagctggctcacattctgttctacttctcaactcaag
agtggtgtttttccgatcacggggtccgctccatgtggagctctctgtctgatagagacagagccgtattcaatttcaac
atggcggatatgtcctgggactatatggcggaaaccttcttgttgggtttaagagtgtatttagttaaggatgatctgtc
cacgttgcctgaagctaggaagagatggaacagactgtactacatgcatcaacttttgaagataaccacatttagtgtgg
tgctatacctcggatacttactcctaacaggtctagcgagcatgatcttagggtaa
>Danaus_plexippus-FAR_ctg20_partial+missense_mutations
atgccagtggacatagctataaaagctttcatagctgccgcgtgggcaagaggtaccaaaaagctggaaccaacagacga
catacatctgtataactgctcatcaagcgaaatcaaagcgttgactatgggtcagatagtcgaattggggatggaaataa
gtaaaaagatccccttggattcgttagtatggcatccctgcggaggcttaacttcatccaagctagttaattacgtaaag
gtcctgctattacacctactaccggctctgttagttgatgggattttgaaactaataggaaagaagcccatgttgacgaa
ggttcagcggcgtatatacgtagcgaacttagctctagagtactacgtcacccagcagtggaccttcaaaaacgtgaaca
tagttaaacttcggtcgaaaatcaaggaagaggatttgaaagaattcttctatgaaatggaaactattgatatacatgaa
tatttcatgaactcctgctacggcggaaagctgtacatattgaaagagaaacttgaagatctgccggcagcgagaataca
ttacagaagaatggagctcctgcataaagtcgtgatgataatcttcaagctgtctatcctctggttcatttacaacacca
gcttcttcagggatgtcatgaatatgctctacgcctagccttaatcagttgttggtcttggaccagtacatgtggacgtt
cattgcactcggtctcagtatcacttttgtagacttgaccttagtctttcagcaagtctcccttatagacgagacggaac
ctcccatcattccatggattcacggtgtgggggtcgggttcatcgcgtttcagggagaggagctgcagcaaagcctggaa
cttgcgacccaggt
>Danaus_plexippus-FAR_ctg21-partial
atgtgtgatgtgaaaacttatttttatttattttatttcagatatgatgaagtcaataaaacaaacacacaaaatgtggc
cgacttttacgcgggaaagtcgattttcatgacgggtgggaccgggtttgtagggaagatagagagactgcttttcaatt
gcaatgacatagataaggtgtatgttctgataagggagaagaaaggagcgagcagtgacgagcgcctcaaacaaatgttt
gacgtaccgctttttgatagactgaagcaagaaaagccgcaggctatgaataaagtcgtgccaatcgggggcgacctctc
ccagcacgacctggccatcagacccgaggacctggaacagttggttgagaaggtgtctgtcgtctttcactccgccgcca
ccgtcagattcaatgaaaaaatcgaagaaacgatgaaagtgaattacggcggaacgaaaaaagtcatagagctgacgaag
aagatgaggaacctggat


>Danaus_plexippus_FAR_ctg1
MASCLGGHFGLNQDYIPVADFYADKSIFVTGGTGFMGKVLVEKLLRSCPKIKKIYLLMRPKRGQDVASRLTELTQSPLFE
SLRKERPQELNKIVPIVGDITEPELGISPADQEMLCQKVSVVFHSAATVKFDEKLKLSVTINMLGTQQLVQLCHRMLGLE
ALVHVSTAYCNCERERVEETVYSPPAQPEHVVTLVQTLNDELVDRITPDLVGDRPNTYTFTKALAEDMLIKECGNLPVAI
VRPSIVLSSVREPVKGWVDNWNGPNGIIAAVGKGVFRTMLGNGTRVADLVPVDTVINLMIVCAWRTHLRRGDGVVVYNCC
TGQQNPITWQRFVKTSFKYMRKHPFSEVVWYPGGDITSSRFQHGILSLLQHRLPAVLIDLVARITGSKPVMVRVQNKLEK
ASACLEYFTTRQWAFADNNVQALCRSLSPEDRDTFDFDVTNINWDGYIESYVLGIRRFLFKESPHTLPKSRTIMRRLHIV
HVLGQVLAVLFLWRFVFLRSASLRSVWRSIVELLTRAARMLAVA*
>Danaus_plexippus_FAR_ctg2
MVPTSNYTPVSDFYNGKTIFVTGGTGFLGKVLIEKLLYSCPGISKIYMLVREKRNLTATDRMKKFFDCPVFDRLKKEKPE
NLKKLKPVNGDLSQPCLGIDPKELQVIKDEVTIVFHFAATVKFNEPLSIAMKINVEGTEQVIDLCHSLKKIEVFVYMSTI
FSNTDDKLNSVEERLYRSPKEVDEIYKMIKENDPREVFNPEVLDGRPNTYTFTKAVAENIVAQKRGNLPTIMIRPSVVTP
AKEEPVRGWVANWMGPTATLLYLSRGWIRCHYGEDDFTFEIIPVDYVVNLTIISAAKFKSSSNHQVESWPTFCFFIVGVI
ITPSIDIPFPWITFSRSLWFLGIISFFMQLLPAYIADLYLFICGHPTRYVKMLKKYSQNMSALHYFSSRTWYMTANRSQE
LIDGLSAEDQKIFPCSPASIDWSEYMATYLHGVYRFLLKSHY*
>Danaus_plexippus_FAR_ctg3
MYPKIAESYDGQSVFMTGGTGFLGKVLLEKLLYSCPGINKVYLLVREKQNATVQQRIQKLIEEPLFARLREERPEALEKI
SPIAGDISEPKLAIKTEDEQLLAEEVSIVFHVAATIKFNEPLDVAMNVNVAGTGRVLNLAQKMKNIKAFVYVSTAYSNTD
RKIVEEVIYPAPASLNEVKKLLEIGITEEQVKELIKGRPNTYTFTKALAENLVADNHGNIPAVIIRPSIVTSSKVEPVVG
WIDNWFGASALLTTISKGLNRVILSDSENSLDLIPVDYVSNLTIVAAARCECSKNVTVYNCCTSGNNPIKMGHLAKLIIA
DSKEHKFNDVPMPTIHFTQYKWVLILVTLLFQTIPAYIADLFLLLTGKKTRYTKVQAKVLFIRDTLEFFTSNNWSIRAPQ
TIALANSLSSSDRILFPFNPTEIVWNEYIPTYCQGIRQYLCKK*
>Danaus_plexippus_FAR_ctg4
MEWLNGNDPKIPNFNDLNEPRNLCEERIADYFQDSIILVTGGTGFVGKALLEKLLRSCPGIDTIYILMRPKRGLSVEQRY
KELLKNQVFDHIRTRWPDRLSKLYPITGDVSAPNLGVSAEQQQLLNKCHTVFHSAATVRFTDPLHAAAALNVQGTASLLQ
LAEDMPFLKALVHVSTAYSNAPRSHIEERVYAPPYDPESIVRCTKMLPAETVEVIAESLQGEHPNPYTLTKALAESIVYS
HTNLPVCIVRPSIVTAAYQEPFPGWIDNIYGVTGIIMEISRGTYRSGYCRERYVVDLVPVDMVVNSCILAAWRQGSKKPG
RCPVYNVTSGSINPLQWGHFTKLCVKWARENPTKMMKLARRFKMAAATGEYFANHEWQFSVSELTALHDEASVASDAGAF
SHWPGHFNWESYIGSYMLGIRRFILKDSIDSLPQARNKLNRLYWVHRLFQVATGYYLFKFLAGRLR
>Danaus_plexippus_FAR_ctg5
MTTDSIREFYKSKNVLVTGGTGFMGKVLIEKLLFSVPDIGNIYVLMRPKKGKSVNQRYEDMQRLPIFDRLRNTKPSSLKK
IVPLTGDVLFDDFGLSESDMQKISEDVSIVFHFAATLKLEAPLYENVNMNTCGTQRALNVAKKLKNLRLFIHLSTAFCYP
DYAVLEEKMHAPPVKPSDIMHLLEWLDEKKVAILTPSLLGPHPNCYTFSKRLAENIVENEYENLPAVVVRPSIVCPSIKE
PVPGWVDSLNGPVGLMLGAGKGVIRSMLCDGSLIAQVVPVDTCINALIAIGMIEGKREDKAELMPVYNVNIGHQKPTTWG
EVLQIGKDYGRKYPLAWPLWYPNGDITTNYVLHEFKRLFYHLLPAYCIDLLLFLLRQPRFMVRVQDRISQGLQVLQYFTM
RPWTFPCPNFDSIQSKLDKEEQVIFNTDLTTADRDAYLQQCIEGGRIFCLKEDPSKIRINRAYHNFLFVLDCLVKILFWL
LLLSFFAAYFTPLRDVLSYGEPVVKYLPFVGRVVCDKE*
>Danaus_plexippus_FAR_ctg6
MTPSIGVAEFYKNKTIFVTGGTGFLGKVLVEKLLRCCPDLKRIYLLMRPKKGLNVNERIDDYFNCRVFEIIHEKSPKIFD
KVTVIPGDILQHNLGISIEDWEKLQRETEIVFHCAACVRFDMPIRDAVNLNTLGTDRVLKLADDMEKLEVFVHVSTSYCR
SDLQKLGERLYPAKHRPQDIIDIVKWMDDELLTLIQPKLIEPQPNTYSYTKSLSEDLVAQKAGKYPIVIARPSIVTAAEK
EPLPGWVDNMNGPTGLLVGCGKGVIRTMHCHASYQADAVPVDYVANACVLLGYLTAIDKPKEIRVCNITQSDQNPITWDE
AINLGRVHLHEFPSSVCLWYPGGSTKNSKLHHMIASFFFHLLPAYFIDLLMLLMGKKTFMVKVQKRVSYGMKVLEYYTTN
EWFFENDFYKSLKTRISKQDNEVFYTDFSTFNWSDYMRKYMKGAREYCCKEDPSTLPQARKLLNR*
>Danaus_plexippus_FAR_ctg7
MEIARRIEEKGLEKSLRVKQALESGNSEVVTVYDGAVLFITGGSGFIGKQLVEKILRTCNVKKIYLLLRPKKGKTAIQRL
NQILEDPVYGILRSEQPDFASKLIPVEGDVVDLNLGIEEESRKKIIEEVNIIFHGAATINFEETIKVAALTNIRGTREIL
NLAKSCKQLKSLVHISTAYAHATRSRIKTEIKEDFYDSPLPPDALIQLAEDLENEQLEKVIEPLRRDWPNTYTFTKAITE
ELVRQTATDLPVCIVRPAIVISAYKEPVPGWVDIKNAYGPSGMVLGVSLGVTHTVHADEDIMLDFVPVDIVNNALIVAAW
TTHQSYIAGEKQIKIYFVTGHRNPIYYRDVVNVVKEQARPLVSPKAIWHSFAVVTKYKLIYLLLTWLLHYIPGYIIDGVC
VMIGEKPQFIKVYKKVYSVSSVFVYFTNNDWVFLDDNALRLYDQLNSADKELFTCDMQQVDMPAMLMTWFYGVSKFIIKD
DVTQYEYAVRKQWWLRIANVMFLTLYFYALYKLVAVTFACLFYFFNLSAGVYQTSV*
>Danaus_plexippus_FAR_ctg8
MVKCNRRLLFNRNKSFYNAYSNMRSPSHCVTEDDLNKKTSSIVDFYNGKSIFITGGTGFLGKMYIRNILHRCPGICKIYM
LIRPTSKNSVESRLEDMIKNSMNLFEGLNENHFMKLVPIEGDVTAPNLGIHPDKKRLLQEQVSIIVHSAATLDINATLRE
AYHVNVIGTENLLAVAKDMKKLHAFLHLSTFYCCMTNEKNAIEEKVYSPPLYVKDVPKTLEKYGHMRFPPQSLLKNKQNT
YIFTKAISEYLVSSTHGDIPTAIIRPSLIGCSNKDPYKGWIDVFNIHSFILTAISNGFLRILNINKNTVWDFIPVDYVAN
LMILAATKCKKSTQVDIYNCASSGINPVTILSACSIFISDFVTNKKSSKKIRLLNPFVHLIPAFINDVRYILTGRKANIK
KLLKIKDQIKFFGGHSWKAKSDHVTSLINSLSDEDRKKFPCDPSDIDWVEYFREYSKGIRNYLSKN*
>Danaus_plexippus_FAR_ctg9
MTFLEDRDLDNVPTIPEYYRGKVVFVTGGSGFMGKVLIEKLLYSCPDLEKIYLLLRPKKGVQPEERLSAIYSSHCFDRLR
NERPGVFDSKVFFVAGDVSDIGLGLSEDDRAILLKQTQILFHVAASVRFDDPLKVAVRLNLFGTKQVVDLAKDMKNLESF
VHVSTSYANTNREVIEEILYPALGDWRETLEICETADDHTLKVLTPKFIGELPNTYVFTKQLAEHVVYEQKGKMPIVIVR
PSIVISSHLEPVPGWIDNFNGPAGLMAASGKGILRTILSSPEIVSDYIPVDVAIKACIVASWVRGTKKLEATDDIPIYND
CVGKLNHMTMQDMVSVGSEIAQILPLKNALWAYGVSITTSKFKYNLEVLLFHMLPALLVDMILWIIGKNPMLVRVQRRIY
TANMALHYYLTKQWTFSNRNLIALRSKIKDDDMRDFYYEIENIDKYEFYKQCCFGGRKYLLKETDDSLEESQAQYKRMVV
LDKLVKMTFYGCLIWWIMRREFIRDFIQIIH*
>Danaus_plexippus_FAR_ctg10
MEESQIKAFYSGKNLFITGGTGFVGLCLIEKILRTIPDVGKIYLLMRPKKGKEIADRLQEFPANPVFEHLLQNTSKDIFN
KLIPISGDVGVENLGINDNDRQILIDEVNIVIHSAATLDFEENLRPTVKINVLGTRYVMDLCQQIKNLKVMIHVSSAYVN
SYLKEVDEKVYDRPADPENIINMVNTLTNDALNDVERLILKNHPNTYTFTKHLAEHEVKKCEAMFPISIVRPTMIVAALK
EPVPGWTCSKVGPQGFLMGAAKGVVRRLPLAKENIADYIPVDIVVNQLLAAGWNAARQNSGLQVYHCSTSTQNPFRWSIL
ESVVNKILTNYPLKSAVWYPHLAFVRSLWLFRLSAIFIHFFPAVLLDMLLRITGGKPICMLQWEEYFVKLHLGVRRYLNK
ETEKTLAAAKTKNNM*
>Danaus_plexippus_FAR_ctg11
MAPSIGVAEFYKHKTIFLTGGTGFMGKVLVEKLLRCCPDLNKIYLLMRPKKGQSTKERLDDYFNCRVFDNLQERSPKCFD
KLAVIPGDILQEDLGISIEDWDKLQRETEIVFHCAACVRFDMPIRDAVNMNTLGTNKVLKLADGMVNLEVFVHVSTSYCR
CEVHTLEERLYPAKHRPQDVMECVKWMDDELLTYLQTKLIEPQPNTYAYTKSLTEDLVSQKAGKYPIVIARPSIVTAAHK
EPLPGWVDNLNGPTGLLPQKSAGAKGKGKPLQLSLPMKVIMPKEVRICNVTQSGHNPITWGEALDMGRVHVQEFPFSVCL
WYPGGSAKSSKVQHLLALFFTHLLPAYFVDLLMFLMGKKTFMVKIQKRVSYGLNVLQYYTTKEWFFDNDYYRSLSKRISK
DDNDVFYTNLKTINWSAYIRNYIKGAREFCCKEDPSTLPQARKLQRQLFWLDKAVQVVIYFLIAYFIYYYIIRFFVM*
>Danaus_plexippus_FAR_ctg12
MEESQIKAFYNGKNLFITGGTGFVGLCLIEKILRTIPDVGKIYLLMRPKKGKEIADRLQEFPGNPVFEHLLQNTSKDIFN
KLVPISGDVGVENLGINDNDRQILIDEVNIVIHSAATLDFEENLRPTVKINVLGTRYVMDLCQQIKNLKVMIHVSSAYVN
SYLKEVDEKVYDRPADPENIINMVNTLTDDALNDVERLILKNHPNTYTFTKHLAEHEVKKCEAMFPISIVRPTMIVAALK
EPVPGWTCSKVGPQGFLMGAAKGVVRRLPIAKENIADYIPVDIVVNQLLAAGWNAARQNSGLQVYHCSTSTQNPFRWSIL
ESVVNKILTNYPLKSAVWYPHLAFVRSLWLFRLSAIFIHFFPAVLLDMLLRITGGKPILFRLHKNVWNSLSRLEVFIFTE
WKFNNPRTRELSAMMNKTDSELFDIDVSKIYWEEYFVKLHLGVRRYLNKETEKTLAAAKTKNNILYYVHIIWQVMILGLL
WVIISWVTGLGLTQTSWVIPPIYLLYSML*
>Danaus_plexippus_FAR_ctg13
MGFLDRDFRDVPGIAEYYKDKTIFITGGSGFMGKVLVEKLLYSCPDLDRIYLLLRSNKGVDAEDRLKNLYSSRCFDRLRN
EKPDVFDKKVSFIAGDVGELGLGICDEDRALIINRVHIVFHVAASVRFNDSLKVAARLNLRGTREAVELAKEIRNLEAFV
HVSTSYANTNRQCIDEVIYPASGDWRDTLEVIENVDEHTLNVLTPKYLDKLPNTYVFTKQLAEHVVNEQKGKLPIVIMRP
SIVISSVREPMVGWIENLNGPVAILIASGKGILHTMYTDPNLISDYMPVDIAIKAFIAAAWARGTKKLEPTDDIHLYNCS
SSEIKALTMGQIVELGMEISKKIPLDSLVWHPCGGLTSSKLVNYVKVLLLHLLPALLVDGILKLIGKKPMLTKVQRRIYV
ANLALEYYVTQQWTFKNVNIVKLRSKIKEEDLKEFFYEMETIDIHEYFMNSCYGGKLYILKEKLEDLPAARIHYRRMELL
HKVVMIIFKLSVLWFIYNTSFFRDVMNMLYAVFVG*
>Danaus_plexippus_FAR_ctg14
FMGKVLIEKLLYSCPDLEKIYLLLRPKKGVQPEERLSAIYSSHCFDRLRNERPGVFDSKVFFVAGDVSDTGLGLSEDDRA
ILLNQTQILFHVAASVRFDDPLKVAVRLNLFGTKQVVDLAKDMKNLESFVHVSTSYANTNREVIEEILYPALGDWRETLE
ICETADDHTLKVLTPKFIGELPNTYVFTKQLAEHVVYEQKGKMPIVIVRPSIVISSHLEPVPGWIDNFNGPAGLMAASGK
GILRTILSSPEIVSDYIPVDVAIKACIVASWVRGTKKLEATDDIPIYNDCVGKLNHMTMQDMVSVGSEIAQILPLKNALW
AYGVSITTSKFKYNLEVLLFHMLPALLVDMILWIIGKNPMLVRVQRRIYTANMALHYYLTKQWTFSNRNLIALRSKIKDD
DMRHFYYEIENIDKYEFYKQCCFGGRKYLLKETDDSLEESQAQYKR*
>Danaus_plexippus_FAR_ctg15-partial
TCNVKKIYLLLRPKKGKTAIQRLNQILEDPVYGILRSEQPDFASKLIPVEGDVVELNLGMEEESRKKIIEEVNIIFHGAA
TINFEETIKIAALTNIRGTREILNLAKSCKQLKSLVHISTAYAHATRSRIKTEIKEDFYDSPLPPDALIQFAEDLENEQL
EKVIEPLRRDWPNTYTFTKAITEELVRQTATDLPVCIVRPAIVISAYKEPVPGWVDIKNAYGPSGMVLGVSLGVTHTVHA
DEDIMLDFVPVDIVNNALIVAAWTTHQSYIAGEKQIKIYFVTGHRNPIYYRDHQLHQFLVARPLVSPKAIWHSFAVVTKY
KLIYLLLTWLLHYIPGYIIDGVCVMIGEKPQFIKVYKKVYSVSSVFVYFTNNDWVFLDDNALRLYDQLNSADKELFTCDM
QQVDMPAMLMTWFYGVSKFIIKDDVTQYEYAVRKQWWLRIANVMFLTLYFYALYKLVAVTFACLFYFFNLSAGVYQTSV*
>Danaus_plexippus_FAR_ctg16-partial
MALSEQTDVKGLKIEEKMEESQIQKAFAGSTILLTGGTGFLGKLLVEKLLRSCPDVKKIYLLTRPKKNKDIIKRLQEQFD
DCLYDKLRKERPDFIQKIQVVDGDVSKIGLGINDEDRKNIINEVEYIFHGAATVRFDEALKTAVLINVRGTREMLVLARA
CTKLRALVHISTAYSNCPLKEIDEKFYESPLSAEKMIDLVESMDDKTLNTITPGILGEFPNTYAYTKFLAEDIVQKNSYG
LPVAVNRPSIVVGTAKEPLLGWIDNVYGPTGVVVGAGVGLIHTLNCDPKAVADLVPGDYVVNSVIAAAWKMARDHPGNHE
EAPMDQLPVIYNYVSSEQKPLTWEMFMKYNELYGIETPPLQAVWAYLLILTPNIFFYKFCCLLMHWFPAYVVDGVCFLIG
KKLM*
>Danaus_plexippus_FAR_ctg17-partial
MDLMLQLFEKLLEMNPKVVDKIKVINGDIMEEGLGLSPQHLEELRNECQIVFNNAASVSFNLSLKEAVKTNVMGTQKVLA
LADTMKKLEAFVHVSTSFCHDHLKVVEEKVYPAPHSPKNVIDIISWMDDETLATLEKKLVSPFPNTYGYTKCLTEQLISD
HGATYPIAIARPSIVIPAFKDPMPGWVDNVNGPNGIMYAASRGVLHTIYCKQTTKTDSIPVDMAINGLIILGCLTATE
>Danaus_plexippus_FAR_ctg18-partial
MVDVVKYYADKSILITGATGFMGKVLMEKLLRSCPDIKTMYILVRKKKDQPAEQRLRNVVNCKLFEKLLEMNPKVVDKIK
VINGDIMEEGLGLSPQHLEELRNECQIVFNNAASVSFNLSLKEAVKTNVMGTQKVLALADTMKKLEVYRKVRGGICLP*
>Danaus_plexippus_FAR_ctg19-partial
MNPTAPILDYSEDHEFVSANKLDDYYSQEDKNDAKEAEKHRLTKGMAQRTEIQEFYKDQCVFLTGGTGFLGKVLIEKLLR
SCKDIDTIYVLVRPKKGKDPTTRIHEMLDEFVFERAHNENPKGIHKVVPVVGNMELPDLGLSLEDRKTLTSRVLRTMYMD
LNKVADMVPVDLCVNAIIVSAYHTAKNFKENQTSNIPIYNFVSGAQSPVTWRQFIEYNMKYGFHNPTTKAVWYYGLNPTN
NYYMFLFYNFFLHYLPALLLDVFSFLTGQRRKMLKFYSKVIKLAHILFYFSTQEWCFSDHGVRSMWSSLSDRDRAVFNFN
MADMSWDYMAETFLLGLRVYLVKDDLSTLPEARKRWNRLYYMHQLLKITTFSVVLYLGYLLLTGLASMILG*
>Danaus_plexippus_FAR_ctg20-partial_contains_missense_mutations
MPVDIAIKAFIAAAWARGTKKLEPTDDIHLYNCSSSEIKALTMGQIVELGMEISKKIPLDSLVWHPCGGLTSSKLVNYVK
VLLLHLLPALLVDGILKLIGKKPMLTKVQRRIYVANLALEYYVTQQWTFKNVNIVKLRSKIKEEDLKEFFYEMETIDIHE
YFMNSCYGGKLYILKEKLEDLPAARIHYRRMELLHKVVMIIFKLSILWFIYNTSFFRDVMNMLYA*P*SVVGLGPVHVDV
HCTRSQYHFCRLDLSLSASLPYRRDGTSHHSMDSRCGGRVHRVSGRGAAAKPGTCDPG
>Danaus_plexippus_FAR_ctg21-partial
MCDVKTYFYLFYFRYDEVNKTNTQNVADFYAGKSIFMTGGTGFVGKIERLLFNCNDIDKVYVLIREKKGASSDERLKQMF
DVPLFDRLKQEKPQAMNKVVPIGGDLSQHDLAIRPEDLEQLVEKVSVVFHSAATVRFNEKIEETMKVNYGGTKKVIELTK
KMRNLD
